# Supplementary material for: Distinguishing Benign and Malignant Thyroid Nodules and Identifying Lymph Node Metastasis in Papillary Thyroid Cancer by Plasma N-Glycomics
Source: Front Endocrinol (Lausanne). 2021 Jun 25;12:692910. doi: 10.3389/fendo.2021.692910 (PMC8267918; doi:10.3389/fendo.2021.692910)
Supplement: Supplementary file 2 [file Table_1.xlsx]

## Sheet: TableContents
		Table of Contents
		Table S1. MALDI-TOF-MS re-calibrant list.
		Table S2. Overview of detected glycans.
		Table S3. Description, depiction and calculation of derived glycosylation traits.
		Table S4. Data quality control.
		Table S5. Raw data files of direct and derived glycan traits for all the samples measured in this study.
		Table S6. Derived N-glycan trait alterations in thyroid diseases.
		Table S7. Associations of derived N-glycan trait with lymph node metastasis.

## Sheet: S1_ReCalibrantList
Table S1. MALDI-TOF-MS re-calibrant list. N-glycan compositions and theoretical masses [M+Na]+ used for internal re-calibration.
Compositions	m/z([M+Na]+, calculated)
H3N4F1	1485.53
H4N4F1	1647.59
H5N4F1	1809.64
H5N4E1	1982.71
H5N4E1F1	2128.77
H6N5L1E2	2941.06
H6N5L1E2F1	3087.11
H7N6E1L3	3533.23

## Sheet: S2_CompositionList
Table S2. Overview of detected glycans. Compositions were detected by MALDI-TOF-MS. The glycans were released from a plasma standard and the N-acetylneuraminicacids of the glycans were derivatized by ethyl esterification. All species are assigned [M+Na]+. H = hexose; N = N-acetylhexosamine; F = deoxyhexose (fucose); L = lactonized N-acetylneuraminic acid (α2,3-linked); E = ethyl esterified N-acet…
Observed m/z	Input composition					Modifiers			Calculated		Error
	H	N	F	L	E	H2O	Na+	Ac	Composition	Mass
m/z	162.053	203.079	146.058	273.085	319.127	18.0106	22.9892	42.0106		m/z	error (Da)	error (ppm)
1136.4	3	3	0	0	0	1	1	0	H3N3	1136.4	0.00237367	2.08877
1257.43	5	2	0	0	0	1	1	0	H5N2	1257.42	0.00436027	3.46762
1282.46	3	3	1	0	0	1	1	0	H3N3F1	1282.45	0.00765569	5.96956
1298.44	4	3	0	0	0	1	1	0	H4N3	1298.45	-0.00675133	-5.19953
1339.48	3	4	0	0	0	1	1	0	H3N4	1339.48	0.00224022	1.67246
1419.48	6	2	0	0	0	1	1	0	H6N2	1419.48	0.00347111	2.44535
1444.51	4	3	1	0	0	1	1	0	H4N3F1	1444.51	2.3878e-05	0.0165302
1455.53	3	3	0	0	1	1	1	0	H3N3E1	1455.52	0.00505202	3.47093
1460.49	5	3	0	0	0	1	1	0	H5N3	1460.5	-0.00722199	-4.94487
1485.53	3	4	1	0	0	1	1	0	H3N4F1	1485.53	-0.00260674	-1.75475
1501.52	4	4	0	0	0	1	1	0	H4N4	1501.53	-0.00681211	-4.53678
1542.55	3	5	0	0	0	1	1	0	H3N5	1542.56	-0.00229732	-1.48929
1581.52	7	2	0	0	0	1	1	0	H7N2	1581.53	-0.00476221	-3.01115
1601.58	3	3	1	0	1	1	1	0	H3N3F1E1	1601.58	-0.00572315	-3.57344
1606.55	5	3	1	0	0	1	1	0	H5N3F1	1606.56	-0.00495488	-3.08415
1617.58	4	3	0	0	1	1	1	0	H4N3E1	1617.58	0.00518441	3.20505
1622.55	6	3	0	0	0	1	1	0	H6N3	1622.55	-0.00803866	-4.95432
1631.59	3	4	2	0	0	1	1	0	H3N4F2	1631.59	-0.000109388	-0.0670436
1647.59	4	4	1	0	0	1	1	0	H4N4F1	1647.59	0.00383022	2.32475
1663.59	5	4	0	0	0	1	1	0	H5N4	1663.58	0.00778595	4.68024
1688.61	3	5	1	0	0	1	1	0	H3N5F1	1688.61	-0.00127507	-0.7551
1701.6	3	3	2	1	0	1	1	0	H3N3F2L1	1701.6	0.00238927	1.40413
1704.61	4	5	0	0	0	1	1	0	H4N5	1704.61	0.00372172	2.18333
1717.6	4	3	1	1	0	1	1	0	H4N3F1L1	1717.59	0.00839889	4.88992
1733.6	5	3	0	1	0	1	1	0	H5N3L1	1733.59	0.0104256	6.01392
1743.59	8	2	0	0	0	1	1	0	H8N2	1743.58	0.0066532	3.81582
1763.63	4	3	1	0	1	1	1	0	H4N3F1E1	1763.63	0.000898121	0.509245
1774.62	4	4	0	1	0	1	1	0	H4N4L1	1774.61	0.00854173	4.81329
1779.62	5	3	0	0	1	1	1	0	H5N3E1	1779.63	-0.00702626	-3.94816
1804.67	3	4	1	0	1	1	1	0	H3N4F1E1	1804.66	0.0050903	2.82064
1809.65	5	4	1	0	0	1	1	0	H5N4F1	1809.64	0.006922	3.82507
1820.65	4	4	0	0	1	1	1	0	H4N4E1	1820.66	-0.00179303	-0.984826
1850.67	4	5	1	0	0	1	1	0	H4N5F1	1850.67	0.00523451	2.82845
1866.65	5	5	0	0	0	1	1	0	H5N5	1866.66	-0.00660129	-3.53641
1879.64	5	3	1	1	0	1	1	0	H5N3F1L1	1879.64	-0.00079185	-0.421276
1895.65	6	3	0	1	0	1	1	0	H6N3L1	1895.64	0.00739665	3.90193
1905.63	9	2	0	0	0	1	1	0	H9N2	1905.63	0.000726861	0.381427
1936.66	5	4	0	1	0	1	1	0	H5N4L1	1936.67	-0.00506606	-2.61587
1941.67	6	3	0	0	1	1	1	0	H6N3E1	1941.68	-0.00758616	-3.90701
1966.7	4	4	1	0	1	1	1	0	H4N4F1E1	1966.71	-0.00821099	-4.17498
1982.71	5	4	0	0	1	1	1	0	H5N4E1	1982.71	0.00406428	2.04986
2012.72	5	5	1	0	0	1	1	0	H5N5F1	2012.72	0.00339997	1.68924
2023.73	4	5	0	0	1	1	1	0	H4N5E1	2023.73	-0.00817362	-4.03888
2082.73	5	4	1	1	0	1	1	0	H5N4F1L1	2082.72	0.00457922	2.19867
2093.75	4	4	0	1	1	1	1	0	H4N4L1E1	2093.74	0.00705091	3.36762
2128.77	5	4	1	0	1	1	1	0	H5N4F1E1	2128.77	0.00713465	3.35154
2169.79	4	5	1	0	1	1	1	0	H4N5F1E1	2169.79	0.00127255	0.586487
2177.77	3	4	2	2	0	1	1	0	H3N4F2L2	2177.76	0.00577481	2.65172
2185.8	5	5	0	0	1	1	1	0	H5N5E1	2185.79	0.0117529	5.37698
2255.8	5	4	0	1	1	1	1	0	H5N4L1E1	2255.79	0.00269745	1.19579
2280.83	3	5	1	1	1	1	1	0	H3N5F1L1E1	2280.82	0.00156786	0.687408
2285.83	4	4	1	0	2	1	1	0	H4N4F1E2	2285.84	-0.00884188	-3.86811
2301.85	5	4	0	0	2	1	1	0	H5N4E2	2301.83	0.0107535	4.6717
2331.84	5	5	1	0	1	1	1	0	H5N5F1E1	2331.85	-0.007304	-3.13228
2339.83	4	4	2	2	0	1	1	0	H4N4F2L2	2339.81	0.0112766	4.81944
2347.85	6	5	0	0	1	1	1	0	H6N5E1	2347.84	0.0103382	4.40327
2355.82	5	4	1	2	0	1	1	0	H5N4F1L2	2355.81	0.00993087	4.21548
2372.87	4	6	1	0	1	1	1	0	H4N6F1E1	2372.87	0.000355551	0.14984
2385.86	4	4	2	1	1	1	1	0	H4N4F2L1E1	2385.86	-0.000419536	-0.175843
2401.84	5	4	1	1	1	1	1	0	H5N4F1L1E1	2401.85	-0.00971722	-4.04572
2429.9	4	7	0	0	1	1	1	0	H4N7E1	2429.89	0.00285082	1.17323
2447.88	5	4	1	0	2	1	1	0	H5N4F1E2	2447.89	-0.0102359	-4.18152
2493.91	6	5	1	0	1	1	1	0	H6N5F1E1	2493.9	0.00776804	3.11482
2504.91	5	5	0	0	2	1	1	0	H5N5E2	2504.91	-0.00547177	-2.18441
2542.9	4	5	2	2	0	1	1	0	H4N5F2L2	2542.89	0.0105338	4.14246
2620.91	6	5	0	1	1	1	1	0	H6N5L1E1	2620.93	-0.0117457	-4.48151
2650.96	5	5	1	0	2	1	1	0	H5N5F1E2	2650.97	-0.00859738	-3.2431
2666.97	6	5	0	0	2	1	1	0	H6N5E2	2666.97	0.00436746	1.63761
2704.95	5	5	2	2	0	1	1	0	H5N5F2L2	2704.95	0.00576359	2.13076
2712.98	7	6	0	0	1	1	1	0	H7N6E1	2712.97	0.00900887	3.32067
2720.95	6	5	1	2	0	1	1	0	H6N5F1L2	2720.94	0.00578532	2.12622
2758.98	8	7	0	0	0	1	1	0	H8N7	2758.98	0.00378544	1.37204
2766.99	6	5	1	1	1	1	1	0	H6N5F1L1E1	2766.98	0.00719135	2.59899
2813.04	6	5	1	0	2	1	1	0	H6N5F1E2	2813.02	0.0137299	4.88084
2894.01	6	5	0	2	1	1	1	0	H6N5L2E1	2894.01	0.000859072	0.296845
2940.06	6	5	0	1	2	1	1	0	H6N5L1E2	2940.05	0.00976549	3.32154
2986.08	6	5	0	0	3	1	1	0	H6N5E3	2986.09	-0.0111894	-3.74716
2994.02	6	5	1	3	0	1	1	0	H6N5F1L3	2994.03	-0.00588559	-1.96578
3032.09	7	6	0	0	2	1	1	0	H7N6E2	3032.1	-0.00662349	-2.18446
3040.06	6	5	1	2	1	1	1	0	H6N5F1L2E1	3040.07	-0.00368806	-1.21315
3086.11	6	5	1	1	2	1	1	0	H6N5F1L1E2	3086.11	0.0036421	1.18016
3124.12	9	8	0	0	0	1	1	0	H9N8	3124.11	0.0119065	3.81118
3132.16	6	5	1	0	3	1	1	0	H6N5F1E3	3132.15	0.00910607	2.90729
3232.16	6	5	2	1	2	1	1	0	H6N5F2L1E2	3232.17	-0.00313819	-0.970924
3259.14	7	6	0	2	1	1	1	0	H7N6L2E1	3259.14	-0.00191387	-0.58723
3305.19	7	6	0	1	2	1	1	0	H7N6L1E2	3305.18	0.00505149	1.52835
3351.23	7	6	0	0	3	1	1	0	H7N6E3	3351.23	0.00115199	0.343753
3397.22	8	7	0	0	2	1	1	0	H8N7E2	3397.23	-0.010222	-3.00893
3405.21	7	6	1	2	1	1	1	0	H7N6F1L2E1	3405.2	0.0118938	3.49283
3443.25	9	8	0	0	1	1	1	0	H9N8E1	3443.24	0.0105324	3.05887
3532.23	7	6	0	3	1	1	1	0	H7N6L3E1	3532.23	0.00266585	0.754722
3578.27	7	6	0	2	2	1	1	0	H7N6L2E2	3578.27	0.000424168	0.11854
3624.32	7	6	0	1	3	1	1	0	H7N6L1E3	3624.31	0.00831457	2.29411
3678.27	7	6	1	3	1	1	1	0	H7N6F1L3E1	3678.28	-0.0140112	-3.80916
3724.34	7	6	1	2	2	1	1	0	H7N6F1L2E2	3724.33	0.0161663	4.34073
4081.49	9	8	0	0	3	1	1	0	H9N8E3	4081.49	0.00301868	0.739603

## Sheet: S3_DerivedTraitsCalculation
Table S3. Description, depiction and calculation of derived glycosylation traits.Within the depictions, divisions have been indicated by braces, exclusions by a cross, whereas numerical values indicate compositional limitations (i.e. 5-9 as the possible number of mannoses). M = mannose; Hy = hybrid species; T = within total spectrum; C = within complex species; F = deoxyhexose (fucose); G = galac…
Derived trait		Description	Formular of calculation
Glycan type
TM		Relative abundance of high mannose type glycans within total spectrum	TM = ( H5N2 + H6N2 + H7N2 + H8N2 + H9N2 ) / ( H3N3 + H5N2 + H3N3F1 + H4N3 + H3N4 + H6N2 + H4N3F1 + H3N3E1 + H5N3 + H3N4F1 + H4N4 + H3N5 + H7N2 + H3N3F1E1 + H5N3F1 + H4N3E1 + H6N3 + H3N4F2 + H4N4F1 + H5N4 + H3N5F1 + H3N3F2L1 + H4N5 + H4N3F1L1 + H5N3L1 + H8N2 + H4N3F1E1 + H4N4L1 + H5N3E1 + H3N4F1E1 + H5N4F1 + H4N4E1 + H4N5F1 + H5N5 + H5N3F1L1 + H6N3L1 + H9N2 + H5N4L1 + H6N3E1 + H4N4F1E1 + H5N4E1 + …
THy		Relative abundance of hybrid type glycans within total spectrum	THy = ( H5N3 + H5N3F1 + H6N3 + H5N3L1 + H5N3E1 + H5N3F1L1 + H6N3L1 + H6N3E1 ) / ( H3N3 + H5N2 + H3N3F1 + H4N3 + H3N4 + H6N2 + H4N3F1 + H3N3E1 + H5N3 + H3N4F1 + H4N4 + H3N5 + H7N2 + H3N3F1E1 + H5N3F1 + H4N3E1 + H6N3 + H3N4F2 + H4N4F1 + H5N4 + H3N5F1 + H3N3F2L1 + H4N5 + H4N3F1L1 + H5N3L1 + H8N2 + H4N3F1E1 + H4N4L1 + H5N3E1 + H3N4F1E1 + H5N4F1 + H4N4E1 + H4N5F1 + H5N5 + H5N3F1L1 + H6N3L1 + H9N2 + H5…
MHy		The ratio of high-mannose to hybrid glycans	MHy = ( H5N2 + H6N2 + H7N2 + H8N2 + H9N2 ) / ( H5N3 + H5N3F1 + H6N3 + H5N3L1 + H5N3E1 + H5N3F1L1 + H6N3L1 + H6N3E1 )
MM		Average number of mannoses on high mannose type glycans	MM = ( 5 * ( H5N2 ) + 6 * ( H6N2 ) + 7 * ( H7N2 ) + 8 * ( H8N2 ) + 9 * ( H9N2 ) + 10 * (0) ) / ( H5N2 + H6N2 + H7N2 + H8N2 + H9N2 )
CA1		Relative abundance of monoantennary glycans within complex type glycans	CA1 = ( H3N3E1 + H3N3F1E1 + H4N3E1 + H3N3F2L1 + H4N3F1L1 + H4N3F1E1 ) / ( H3N4 + H3N3E1 + H3N4F1 + H4N4 + H3N5 + H3N3F1E1 + H4N3E1 + H3N4F2 + H4N4F1 + H5N4 + H3N5F1 + H3N3F2L1 + H4N5 + H4N3F1L1 + H4N3F1E1 + H4N4L1 + H3N4F1E1 + H5N4F1 + H4N4E1 + H4N5F1 + H5N5 + H5N4L1 + H4N4F1E1 + H5N4E1 + H5N5F1 + H4N5E1 + H5N4F1L1 + H4N4E1L1 + H5N4F1E1 + H4N5F1E1 + H3N4F2L2 + H5N5E1 + H5N4E1L1 + H3N5F1E1L1 + H4N…
CA2		Relative abundance of diantennary glycans within complex type glycans	CA2 = ( H3N4 + H3N4F1 + H4N4 + H3N5 + H3N4F2 + H4N4F1 + H5N4 + H3N5F1 + H4N5 + H4N4L1 + H3N4F1E1 + H5N4F1 + H4N4E1 + H4N5F1 + H5N5 + H5N4L1 + H4N4F1E1 + H5N4E1 + H5N5F1 + H4N5E1 + H5N4F1L1 + H4N4E1L1 + H5N4F1E1 + H4N5F1E1 + H3N4F2L2 + H5N5E1 + H5N4E1L1 + H3N5F1E1L1 + H4N4F1E2 + H5N4E2 + H5N5F1E1 + H4N4F2L2 + H5N4F1L2 + H4N4F2E1L1 + H5N4F1E1L1 + H5N4F1E2 + H5N5E2 + H4N5F2L2 + H5N5F1E2 + H5N5F2L2 )…
CA3		Relative abundance of triantennary glycans within complex type glycans	CA3 = ( H6N5E1 + H6N5F1E1 + H6N5E1L1 + H6N5E2 + H6N5F1L2 + H6N5F1E1L1 + H6N5F1E2 + H6N5E1L2 + H6N5E2L1 + H6N5E3 + H6N5F1L3 + H6N5F1E1L2 + H6N5F1E2L1 + H6N5F1E3 + H6N5F2E2L1 ) / ( H3N4 + H3N3E1 + H3N4F1 + H4N4 + H3N5 + H3N3F1E1 + H4N3E1 + H3N4F2 + H4N4F1 + H5N4 + H3N5F1 + H3N3F2L1 + H4N5 + H4N3F1L1 + H4N3F1E1 + H4N4L1 + H3N4F1E1 + H5N4F1 + H4N4E1 + H4N5F1 + H5N5 + H5N4L1 + H4N4F1E1 + H5N4E1 + H5N5…
CA4		Relative abundance of tetra-antennary glycans within complex type glycans	CA4 = ( H4N6F1E1 + H7N6E1 + H7N6E2 + H7N6E1L2 + H7N6E2L1 + H7N6E3 + H7N6F1E1L2 + H7N6E1L3 + H7N6E2L2 + H7N6E3L1 + H7N6F1E1L3 + H7N6F1E2L2 ) / ( H3N4 + H3N3E1 + H3N4F1 + H4N4 + H3N5 + H3N3F1E1 + H4N3E1 + H3N4F2 + H4N4F1 + H5N4 + H3N5F1 + H3N3F2L1 + H4N5 + H4N3F1L1 + H4N3F1E1 + H4N4L1 + H3N4F1E1 + H5N4F1 + H4N4E1 + H4N5F1 + H5N5 + H5N4L1 + H4N4F1E1 + H5N4E1 + H5N5F1 + H4N5E1 + H5N4F1L1 + H4N4E1L1 +…
Fucosylation (F)
CF		Fucosylation within complex type glycans	CF = ( H3N4F1 + H3N3F1E1 + H3N4F2 + H4N4F1 + H3N5F1 + H3N3F2L1 + H4N3F1L1 + H4N3F1E1 + H3N4F1E1 + H5N4F1 + H4N5F1 + H4N4F1E1 + H5N5F1 + H5N4F1L1 + H5N4F1E1 + H4N5F1E1 + H3N4F2L2 + H3N5F1E1L1 + H4N4F1E2 + H5N5F1E1 + H4N4F2L2 + H5N4F1L2 + H4N6F1E1 + H4N4F2E1L1 + H5N4F1E1L1 + H5N4F1E2 + H6N5F1E1 + H4N5F2L2 + H5N5F1E2 + H5N5F2L2 + H6N5F1L2 + H6N5F1E1L1 + H6N5F1E2 + H6N5F1L3 + H6N5F1E1L2 + H6N5F1E2L1 …
A2F		Fucosylation within diantennary glycans	A2F = ( H3N4F1 + H3N4F2 + H4N4F1 + H3N5F1 + H3N4F1E1 + H5N4F1 + H4N5F1 + H4N4F1E1 + H5N5F1 + H5N4F1L1 + H5N4F1E1 + H4N5F1E1 + H3N4F2L2 + H3N5F1E1L1 + H4N4F1E2 + H5N5F1E1 + H4N4F2L2 + H5N4F1L2 + H4N4F2E1L1 + H5N4F1E1L1 + H5N4F1E2 + H4N5F2L2 + H5N5F1E2 + H5N5F2L2 ) / ( H3N4 + H3N4F1 + H4N4 + H3N5 + H3N4F2 + H4N4F1 + H5N4 + H3N5F1 + H4N5 + H4N4L1 + H3N4F1E1 + H5N4F1 + H4N4E1 + H4N5F1 + H5N5 + H5N4L1…
A3F		Fucosylation within triantennary glycans	A3F = ( H6N5F1E1 + H6N5F1L2 + H6N5F1E1L1 + H6N5F1E2 + H6N5F1L3 + H6N5F1E1L2 + H6N5F1E2L1 + H6N5F1E3 + H6N5F2E2L1 ) / ( H6N5E1 + H6N5F1E1 + H6N5E1L1 + H6N5E2 + H6N5F1L2 + H6N5F1E1L1 + H6N5F1E2 + H6N5E1L2 + H6N5E2L1 + H6N5E3 + H6N5F1L3 + H6N5F1E1L2 + H6N5F1E2L1 + H6N5F1E3 + H6N5F2E2L1 )
A4F		Fucosylation within tetra-antennary glycans	A4F = ( H4N6F1E1 + H7N6F1E1L2 + H7N6F1E1L3 + H7N6F1E2L2 ) / ( H4N6F1E1 + H7N6E1 + H7N6E2 + H7N6E1L2 + H7N6E2L1 + H7N6E3 + H7N6F1E1L2 + H7N6E1L3 + H7N6E2L2 + H7N6E3L1 + H7N6F1E1L3 + H7N6F1E2L2 )
A2SF		Fucosylation within sialylated diantennary glycans	A2SF = ( H3N4F1E1 + H4N4F1E1 + H5N4F1L1 + H5N4F1E1 + H4N5F1E1 + H3N4F2L2 + H3N5F1E1L1 + H4N4F1E2 + H5N5F1E1 + H4N4F2L2 + H5N4F1L2 + H4N4F2E1L1 + H5N4F1E1L1 + H5N4F1E2 + H4N5F2L2 + H5N5F1E2 + H5N5F2L2 ) / ( H4N4L1 + H3N4F1E1 + H4N4E1 + H5N4L1 + H4N4F1E1 + H5N4E1 + H4N5E1 + H5N4F1L1 + H4N4E1L1 + H5N4F1E1 + H4N5F1E1 + H3N4F2L2 + H5N5E1 + H5N4E1L1 + H3N5F1E1L1 + H4N4F1E2 + H5N4E2 + H5N5F1E1 + H4N4F2L…
A2S0F		Fucosylation within non-sialylated diantennary glycans	A2S0F = ( H3N4F1 + H3N4F2 + H4N4F1 + H3N5F1 + H5N4F1 + H4N5F1 + H5N5F1 ) / ( H3N4 + H3N4F1 + H4N4 + H3N5 + H3N4F2 + H4N4F1 + H5N4 + H3N5F1 + H4N5 + H5N4F1 + H4N5F1 + H5N5 + H5N5F1 )
A2EF		Fucosylation within diantennary glycans with α2,6-linked sialic acid	A2EF = ( H3N4F1E1 + H4N4F1E1 + H5N4F1E1 + H4N5F1E1 + H3N5F1E1L1 + H4N4F1E2 + H5N5F1E1 + H4N4F2E1L1 + H5N4F1E1L1 + H5N4F1E2 + H5N5F1E2 ) / ( H3N4F1E1 + H4N4E1 + H4N4F1E1 + H5N4E1 + H4N5E1 + H4N4E1L1 + H5N4F1E1 + H4N5F1E1 + H5N5E1 + H5N4E1L1 + H3N5F1E1L1 + H4N4F1E2 + H5N4E2 + H5N5F1E1 + H4N4F2E1L1 + H5N4F1E1L1 + H5N4F1E2 + H5N5E2 + H5N5F1E2 )
A2E0F		Fucosylation within diantennary glycans without α2,6-linked sialic acid	A2E0F = ( H3N4F1 + H3N4F2 + H4N4F1 + H3N5F1 + H5N4F1 + H4N5F1 + H5N5F1 + H5N4F1L1 + H3N4F2L2 + H4N4F2L2 + H5N4F1L2 + H4N5F2L2 + H5N5F2L2 ) / ( H3N4 + H3N4F1 + H4N4 + H3N5 + H3N4F2 + H4N4F1 + H5N4 + H3N5F1 + H4N5 + H4N4L1 + H5N4F1 + H4N5F1 + H5N5 + H5N4L1 + H5N5F1 + H5N4F1L1 + H3N4F2L2 + H4N4F2L2 + H5N4F1L2 + H4N5F2L2 + H5N5F2L2 )
A2LF		Fucosylation within diantennary glycans with α2,3-linked sialic acid	A2LF = ( H5N4F1L1 + H3N4F2L2 + H3N5F1E1L1 + H4N4F2L2 + H5N4F1L2 + H4N4F2E1L1 + H5N4F1E1L1 + H4N5F2L2 + H5N5F2L2 ) / ( H4N4L1 + H5N4L1 + H5N4F1L1 + H4N4E1L1 + H3N4F2L2 + H5N4E1L1 + H3N5F1E1L1 + H4N4F2L2 + H5N4F1L2 + H4N4F2E1L1 + H5N4F1E1L1 + H4N5F2L2 + H5N5F2L2 )
A2L0F		Fucosylation within diantennary glycans without α2,3-linked sialic acid	A2L0F = ( H3N4F1 + H3N4F2 + H4N4F1 + H3N5F1 + H3N4F1E1 + H5N4F1 + H4N5F1 + H4N4F1E1 + H5N5F1 + H5N4F1E1 + H4N5F1E1 + H4N4F1E2 + H5N5F1E1 + H5N4F1E2 + H5N5F1E2 ) / ( H3N4 + H3N4F1 + H4N4 + H3N5 + H3N4F2 + H4N4F1 + H5N4 + H3N5F1 + H4N5 + H3N4F1E1 + H5N4F1 + H4N4E1 + H4N5F1 + H5N5 + H4N4F1E1 + H5N4E1 + H5N5F1 + H4N5E1 + H5N4F1E1 + H4N5F1E1 + H5N5E1 + H4N4F1E2 + H5N4E2 + H5N5F1E1 + H5N4F1E2 + H5N5E2 …
A3EF		Fucosylation within triantennary glycans with α2,6-linked sialic acid	A3EF = ( H6N5F1E1 + H6N5F1E1L1 + H6N5F1E2 + H6N5F1E1L2 + H6N5F1E2L1 + H6N5F1E3 + H6N5F2E2L1 ) / ( H6N5E1 + H6N5F1E1 + H6N5E1L1 + H6N5E2 + H6N5F1E1L1 + H6N5F1E2 + H6N5E1L2 + H6N5E2L1 + H6N5E3 + H6N5F1E1L2 + H6N5F1E2L1 + H6N5F1E3 + H6N5F2E2L1 )
A3LF		Fucosylation within triantennary glycans with α2,3-linked sialic acid	A3LF = ( H6N5F1L2 + H6N5F1E1L1 + H6N5F1L3 + H6N5F1E1L2 + H6N5F1E2L1 + H6N5F2E2L1 ) / ( H6N5E1L1 + H6N5F1L2 + H6N5F1E1L1 + H6N5E1L2 + H6N5E2L1 + H6N5F1L3 + H6N5F1E1L2 + H6N5F1E2L1 + H6N5F2E2L1 )
A3L0F		Fucosylation within triantennary glycans without α2,3-linked sialic acid	A3L0F = ( H6N5F1E1 + H6N5F1E2 + H6N5F1E3 ) / ( H6N5E1 + H6N5F1E1 + H6N5E2 + H6N5F1E2 + H6N5E3 + H6N5F1E3 )
A4LF		Fucosylation within tetra-antennary glycans with α2,3-linked sialic acid	A4LF = ( H7N6F1E1L2 + H7N6F1E1L3 + H7N6F1E2L2 ) / ( H7N6E1L2 + H7N6E2L1 + H7N6F1E1L2 + H7N6E1L3 + H7N6E2L2 + H7N6E3L1 + H7N6F1E1L3 + H7N6F1E2L2 )
A4L0F		Fucosylation within tetra-antennary glycans without α2,3-linked sialic acid	A4L0F = ( H4N6F1E1 ) / ( H4N6F1E1 + H7N6E1 + H7N6E2 + H7N6E3 )
Antennary fucosylation (Fa)
CFa		Relative abundance of species with 2 fucoses (i.e. at least one antennary fucose) within all complex type glycans	CFa = ( H3N4F2 + H3N3F2L1 + H3N4F2L2 + H4N4F2L2 + H4N4F2E1L1 + H4N5F2L2 + H5N5F2L2 + H6N5F2E2L1 ) / ( H3N4 + H3N3E1 + H3N4F1 + H4N4 + H3N5 + H3N3F1E1 + H4N3E1 + H3N4F2 + H4N4F1 + H5N4 + H3N5F1 + H3N3F2L1 + H4N5 + H4N3F1L1 + H4N3F1E1 + H4N4L1 + H3N4F1E1 + H5N4F1 + H4N4E1 + H4N5F1 + H5N5 + H5N4L1 + H4N4F1E1 + H5N4E1 + H5N5F1 + H4N5E1 + H5N4F1L1 + H4N4E1L1 + H5N4F1E1 + H4N5F1E1 + H3N4F2L2 + H5N5E1 +…
A2Fa		Relative abundance of species with 2 fucoses (i.e. at least one antennary fucose) within diantennary glycans	A2Fa = ( H3N4F2 + H3N4F2L2 + H4N4F2L2 + H4N4F2E1L1 + H4N5F2L2 + H5N5F2L2 ) / ( H3N4 + H3N4F1 + H4N4 + H3N5 + H3N4F2 + H4N4F1 + H5N4 + H3N5F1 + H4N5 + H4N4L1 + H3N4F1E1 + H5N4F1 + H4N4E1 + H4N5F1 + H5N5 + H5N4L1 + H4N4F1E1 + H5N4E1 + H5N5F1 + H4N5E1 + H5N4F1L1 + H4N4E1L1 + H5N4F1E1 + H4N5F1E1 + H3N4F2L2 + H5N5E1 + H5N4E1L1 + H3N5F1E1L1 + H4N4F1E2 + H5N4E2 + H5N5F1E1 + H4N4F2L2 + H5N4F1L2 + H4N4F2E…
A3Fa		Relative abundance of species with 2 fucoses (i.e. at least one antennary fucose) within triantennary glycans	A3Fa = ( H6N5F2E2L1 ) / ( H6N5E1 + H6N5F1E1 + H6N5E1L1 + H6N5E2 + H6N5F1L2 + H6N5F1E1L1 + H6N5F1E2 + H6N5E1L2 + H6N5E2L1 + H6N5E3 + H6N5F1L3 + H6N5F1E1L2 + H6N5F1E2L1 + H6N5F1E3 + H6N5F2E2L1 )
Bisection (B)
CB		Relative abundance of species with a bisecting GlcNAc within all complex glycans	CB = ( H3N5 + H3N5F1 + H4N5 + H4N5F1 + H5N5 + H5N5F1 + H4N5E1 + H4N5F1E1 + H5N5E1 + H3N5F1E1L1 + H5N5F1E1 + H5N5E2 + H4N5F2L2 + H5N5F1E2 + H5N5F2L2 ) / ( H3N4 + H3N3E1 + H3N4F1 + H4N4 + H3N5 + H3N3F1E1 + H4N3E1 + H3N4F2 + H4N4F1 + H5N4 + H3N5F1 + H3N3F2L1 + H4N5 + H4N3F1L1 + H4N3F1E1 + H4N4L1 + H3N4F1E1 + H5N4F1 + H4N4E1 + H4N5F1 + H5N5 + H5N4L1 + H4N4F1E1 + H5N4E1 + H5N5F1 + H4N5E1 + H5N4F1L1 + …
A2B		Relative abundance of species with a bisecting GlcNAc within diantennary glycans	A2B = ( H3N5 + H3N5F1 + H4N5 + H4N5F1 + H5N5 + H5N5F1 + H4N5E1 + H4N5F1E1 + H5N5E1 + H3N5F1E1L1 + H5N5F1E1 + H5N5E2 + H4N5F2L2 + H5N5F1E2 + H5N5F2L2 ) / ( H3N4 + H3N4F1 + H4N4 + H3N5 + H3N4F2 + H4N4F1 + H5N4 + H3N5F1 + H4N5 + H4N4L1 + H3N4F1E1 + H5N4F1 + H4N4E1 + H4N5F1 + H5N5 + H5N4L1 + H4N4F1E1 + H5N4E1 + H5N5F1 + H4N5E1 + H5N4F1L1 + H4N4E1L1 + H5N4F1E1 + H4N5F1E1 + H3N4F2L2 + H5N5E1 + H5N4E1L1…
A2FB		Relative abundance of species with a bisecting GlcNAc within fucosylated diantennary	A2FB = ( H3N5F1 + H4N5F1 + H5N5F1 + H4N5F1E1 + H3N5F1E1L1 + H5N5F1E1 + H4N5F2L2 + H5N5F1E2 + H5N5F2L2 ) / ( H3N4F1 + H3N4F2 + H4N4F1 + H3N5F1 + H3N4F1E1 + H5N4F1 + H4N5F1 + H4N4F1E1 + H5N5F1 + H5N4F1L1 + H5N4F1E1 + H4N5F1E1 + H3N4F2L2 + H3N5F1E1L1 + H4N4F1E2 + H5N5F1E1 + H4N4F2L2 + H5N4F1L2 + H4N4F2E1L1 + H5N4F1E1L1 + H5N4F1E2 + H4N5F2L2 + H5N5F1E2 + H5N5F2L2 )
A2F0B		Relative abundance of species with a bisecting GlcNAc within non-fucosylated diantennary glycans	A2F0B = ( H3N5 + H4N5 + H5N5 + H4N5E1 + H5N5E1 + H5N5E2 ) / ( H3N4 + H4N4 + H3N5 + H5N4 + H4N5 + H4N4L1 + H4N4E1 + H5N5 + H5N4L1 + H5N4E1 + H4N5E1 + H4N4E1L1 + H5N5E1 + H5N4E1L1 + H5N4E2 + H5N5E2 )
A2SB		Relative abundance of species with a bisecting GlcNAc within sialylated diantennary glycans	A2SB = ( H4N5E1 + H4N5F1E1 + H5N5E1 + H3N5F1E1L1 + H5N5F1E1 + H5N5E2 + H4N5F2L2 + H5N5F1E2 + H5N5F2L2 ) / ( H4N4L1 + H3N4F1E1 + H4N4E1 + H5N4L1 + H4N4F1E1 + H5N4E1 + H4N5E1 + H5N4F1L1 + H4N4E1L1 + H5N4F1E1 + H4N5F1E1 + H3N4F2L2 + H5N5E1 + H5N4E1L1 + H3N5F1E1L1 + H4N4F1E2 + H5N4E2 + H5N5F1E1 + H4N4F2L2 + H5N4F1L2 + H4N4F2E1L1 + H5N4F1E1L1 + H5N4F1E2 + H5N5E2 + H4N5F2L2 + H5N5F1E2 + H5N5F2L2 )
A2S0B		Relative abundance of species with a bisecting GlcNAc within non-sialylated diantennary glycans	A2S0B = ( H3N5 + H3N5F1 + H4N5 + H4N5F1 + H5N5 + H5N5F1 ) / ( H3N4 + H3N4F1 + H4N4 + H3N5 + H3N4F2 + H4N4F1 + H5N4 + H3N5F1 + H4N5 + H5N4F1 + H4N5F1 + H5N5 + H5N5F1 )
A2FSB		Relative abundance of species with a bisecting GlcNAc within fucosylated sialylated diantennary glycans	A2FSB = ( H4N5F1E1 + H3N5F1E1L1 + H5N5F1E1 + H4N5F2L2 + H5N5F1E2 + H5N5F2L2 ) / ( H3N4F1E1 + H4N4F1E1 + H5N4F1L1 + H5N4F1E1 + H4N5F1E1 + H3N4F2L2 + H3N5F1E1L1 + H4N4F1E2 + H5N5F1E1 + H4N4F2L2 + H5N4F1L2 + H4N4F2E1L1 + H5N4F1E1L1 + H5N4F1E2 + H4N5F2L2 + H5N5F1E2 + H5N5F2L2 )
A2F0SB		Relative abundance of species with a bisecting GlcNAc within non-fucosylated sialylated diantennary glycans	A2F0SB = ( H4N5E1 + H5N5E1 + H5N5E2 ) / ( H4N4L1 + H4N4E1 + H5N4L1 + H5N4E1 + H4N5E1 + H4N4E1L1 + H5N5E1 + H5N4E1L1 + H5N4E2 + H5N5E2 )
A2FS0B		Relative abundance of species with a bisecting GlcNAc within fucosylated non-sialylated diantennary glycans	A2FS0B = ( H3N5F1 + H4N5F1 + H5N5F1 ) / ( H3N4F1 + H3N4F2 + H4N4F1 + H3N5F1 + H5N4F1 + H4N5F1 + H5N5F1 )
A2F0S0B		Relative abundance of species with a bisecting GlcNAc within non-fucosylated non-sialylated diantennary glycans	A2F0S0B = ( H3N5 + H4N5 + H5N5 ) / ( H3N4 + H4N4 + H3N5 + H5N4 + H4N5 + H5N5 )
Galactosylaiton (G)
CG		Galactosylation within all complex glycans	CG = ( H3N3E1 + H4N4 + H3N3F1E1 + H4N3E1 + H4N4F1 + H5N4 + H3N3F2L1 + H4N5 + H4N3F1L1 + H4N3F1E1 + H4N4L1 + H3N4F1E1 + H5N4F1 + H4N4E1 + H4N5F1 + H5N5 + H5N4L1 + H4N4F1E1 + H5N4E1 + H5N5F1 + H4N5E1 + H5N4F1L1 + H4N4E1L1 + H5N4F1E1 + H4N5F1E1 + H3N4F2L2 + H5N5E1 + H5N4E1L1 + H3N5F1E1L1 + H4N4F1E2 + H5N4E2 + H5N5F1E1 + H4N4F2L2 + H6N5E1 + H5N4F1L2 + H4N6F1E1 + H4N4F2E1L1 + H5N4F1E1L1 + H4N7E1 + H5N…
A2G		Galactosylation per antenna within diantennary glycans	A2G = ( 0/2 * ( H3N4 + H3N4F1 + H3N5 + H3N4F2 + H3N5F1 ) + 1/2 * ( H4N4 + H4N4F1 + H4N5 + H4N4L1 + H4N4E1 + H4N5F1 + H4N4F1E1 + H4N5E1 + H4N4E1L1 + H4N5F1E1 + H4N4F1E2 + H4N4F2L2 + H4N4F2E1L1 + H4N5F2L2 ) + 2/2 * ( H5N4 + H5N4F1 + H5N5 + H5N4L1 + H5N4E1 + H5N5F1 + H5N4F1L1 + H4N4E1L1 + H5N4F1E1 + H3N4F2L2 + H5N5E1 + H5N4E1L1 + H4N4F1E2 + H5N4E2 + H5N5F1E1 + H4N4F2L2 + H5N4F1L2 + H4N4F2E1L1 + H5N4…
A4G		Galactosylation per antenna within tetra-antennary glycans	A4G = ( 0/4 * (0) + 1/4 * ( H4N6F1E1 ) + 2/4 * (0) + 3/4 * (0) + 4/4 * ( H7N6E1 + H7N6E2 + H7N6E1L2 + H7N6E2L1 + H7N6E3 + H7N6F1E1L2 + H7N6E1L3 + H7N6E2L2 + H7N6E3L1 + H7N6F1E1L3 + H7N6F1E2L2 ) ) / ( H4N6F1E1 + H7N6E1 + H7N6E2 + H7N6E1L2 + H7N6E2L1 + H7N6E3 + H7N6F1E1L2 + H7N6E1L3 + H7N6E2L2 + H7N6E3L1 + H7N6F1E1L3 + H7N6F1E2L2 )
A2FG		Galactosylation per antenna within fucosylated diantennary glycans	A2FG = ( 0/2 * ( H3N4F1 + H3N4F2 + H3N5F1 ) + 1/2 * ( H4N4F1 + H4N5F1 + H4N4F1E1 + H4N5F1E1 + H4N4F1E2 + H4N4F2L2 + H4N4F2E1L1 + H4N5F2L2 ) + 2/2 * ( H5N4F1 + H5N5F1 + H5N4F1L1 + H5N4F1E1 + H3N4F2L2 + H4N4F1E2 + H5N5F1E1 + H4N4F2L2 + H5N4F1L2 + H4N4F2E1L1 + H5N4F1E1L1 + H5N4F1E2 + H5N5F1E2 + H5N5F2L2 ) ) / ( H3N4F1 + H3N4F2 + H4N4F1 + H3N5F1 + H3N4F1E1 + H5N4F1 + H4N5F1 + H4N4F1E1 + H5N5F1 + H5N4…
A2F0G		Galactosylation per antenna within non-fucosylated diantennary glycans	A2F0G = ( 0/2 * ( H3N4 + H3N5 ) + 1/2 * ( H4N4 + H4N5 + H4N4L1 + H4N4E1 + H4N5E1 + H4N4E1L1 ) + 2/2 * ( H5N4 + H5N5 + H5N4L1 + H5N4E1 + H4N4E1L1 + H5N5E1 + H5N4E1L1 + H5N4E2 + H5N5E2 ) ) / ( H3N4 + H4N4 + H3N5 + H5N4 + H4N5 + H4N4L1 + H4N4E1 + H5N5 + H5N4L1 + H5N4E1 + H4N5E1 + H4N4E1L1 + H5N5E1 + H5N4E1L1 + H5N4E2 + H5N5E2 )
A2SG		Galactosylation per antenna within sialylated diantennary glycans	A2SG = ( 0/2 * (0) + 1/2 * ( H4N4L1 + H4N4E1 + H4N4F1E1 + H4N5E1 + H4N4E1L1 + H4N5F1E1 + H4N4F1E2 + H4N4F2L2 + H4N4F2E1L1 + H4N5F2L2 ) + 2/2 * ( H5N4L1 + H5N4E1 + H5N4F1L1 + H4N4E1L1 + H5N4F1E1 + H3N4F2L2 + H5N5E1 + H5N4E1L1 + H4N4F1E2 + H5N4E2 + H5N5F1E1 + H4N4F2L2 + H5N4F1L2 + H4N4F2E1L1 + H5N4F1E1L1 + H5N4F1E2 + H5N5E2 + H5N5F1E2 + H5N5F2L2 ) ) / ( H4N4L1 + H3N4F1E1 + H4N4E1 + H5N4L1 + H4N4F1E…
A2S0G		Galactosylation per antenna within non-sialylated diantennary glycans	A2S0G = ( 0/2 * ( H3N4 + H3N4F1 + H3N5 + H3N4F2 + H3N5F1 ) + 1/2 * ( H4N4 + H4N4F1 + H4N5 + H4N5F1 ) + 2/2 * ( H5N4 + H5N4F1 + H5N5 + H5N5F1 ) ) / ( H3N4 + H3N4F1 + H4N4 + H3N5 + H3N4F2 + H4N4F1 + H5N4 + H3N5F1 + H4N5 + H5N4F1 + H4N5F1 + H5N5 + H5N5F1 )
A2FSG		Galactosylation per antenna within fucosylated sialylated diantennary glycans	A2FSG = ( 0/2 * (0) + 1/2 * ( H4N4F1E1 + H4N5F1E1 + H4N4F1E2 + H4N4F2L2 + H4N4F2E1L1 + H4N5F2L2 ) + 2/2 * ( H5N4F1L1 + H5N4F1E1 + H3N4F2L2 + H4N4F1E2 + H5N5F1E1 + H4N4F2L2 + H5N4F1L2 + H4N4F2E1L1 + H5N4F1E1L1 + H5N4F1E2 + H5N5F1E2 + H5N5F2L2 ) ) / ( H3N4F1E1 + H4N4F1E1 + H5N4F1L1 + H5N4F1E1 + H4N5F1E1 + H3N4F2L2 + H3N5F1E1L1 + H4N4F1E2 + H5N5F1E1 + H4N4F2L2 + H5N4F1L2 + H4N4F2E1L1 + H5N4F1E1L1 + …
A2F0SG		Galactosylation per antenna within non-fucosylated sialylated diantennary glycans	A2F0SG = ( 0/2 * (0) + 1/2 * ( H4N4L1 + H4N4E1 + H4N5E1 + H4N4E1L1 ) + 2/2 * ( H5N4L1 + H5N4E1 + H4N4E1L1 + H5N5E1 + H5N4E1L1 + H5N4E2 + H5N5E2 ) ) / ( H4N4L1 + H4N4E1 + H5N4L1 + H5N4E1 + H4N5E1 + H4N4E1L1 + H5N5E1 + H5N4E1L1 + H5N4E2 + H5N5E2 )
A2FS0G		Galactosylation per antenna within fucosylated non-sialylated diantennary glycans	A2FS0G = ( 0/2 * ( H3N4F1 + H3N4F2 + H3N5F1 ) + 1/2 * ( H4N4F1 + H4N5F1 ) + 2/2 * ( H5N4F1 + H5N5F1 ) ) / ( H3N4F1 + H3N4F2 + H4N4F1 + H3N5F1 + H5N4F1 + H4N5F1 + H5N5F1 )
A2F0S0G		Galactosylation per antenna within non-fucosylated, non-sialylated diantennary glycans	A2F0S0G = ( 0/2 * ( H3N4 + H3N5 ) + 1/2 * ( H4N4 + H4N5 ) + 2/2 * ( H5N4 + H5N5 ) ) / ( H3N4 + H4N4 + H3N5 + H5N4 + H4N5 + H5N5 )
A4F0G		Galactosylation per antenna within non-fucosylated tetra-antennary glycans	A4F0G = ( 0/4 * (0) + 1/4 * (0) + 2/4 * (0) + 3/4 * (0) + 4/4 * ( H7N6E1 + H7N6E2 + H7N6E1L2 + H7N6E2L1 + H7N6E3 + H7N6E1L3 + H7N6E2L2 + H7N6E3L1 ) ) / ( H4N6F1E1 + H7N6E1 + H7N6E2 + H7N6E1L2 + H7N6E2L1 + H7N6E3 + H7N6F1E1L2 + H7N6E1L3 + H7N6E2L2 + H7N6E3L1 + H7N6F1E1L3 + H7N6F1E2L2 )
Sialylation (S)
CS		Sialylation per antenna within all complex glycans	CS = ( H3N3E1 + H3N3F1E1 + H4N3E1 + H3N3F2L1 + H4N3F1L1 + H4N3F1E1 + H4N4L1 + H3N4F1E1 + H4N4E1 + H5N4L1 + H4N4F1E1 + H5N4E1 + H4N5E1 + H5N4F1L1 + H4N4E1L1 + H5N4F1E1 + H4N5F1E1 + H3N4F2L2 + H5N5E1 + H5N4E1L1 + H3N5F1E1L1 + H4N4F1E2 + H5N4E2 + H5N5F1E1 + H4N4F2L2 + H6N5E1 + H5N4F1L2 + H4N6F1E1 + H4N4F2E1L1 + H5N4F1E1L1 + H4N7E1 + H5N4F1E2 + H6N5F1E1 + H5N5E2 + H4N5F2L2 + H6N5E1L1 + H5N5F1E2 + H6N…
A2S		Sialylation per antenna within diantennary glycans	A2S = ( 0/2 * ( H3N4 + H3N4F1 + H4N4 + H3N5 + H3N4F2 + H4N4F1 + H5N4 + H3N5F1 + H4N5 + H5N4F1 + H4N5F1 + H5N5 + H5N5F1 ) + 1/2 * ( H4N4L1 + H3N4F1E1 + H4N4E1 + H5N4L1 + H4N4F1E1 + H5N4E1 + H4N5E1 + H5N4F1L1 + H5N4F1E1 + H4N5F1E1 + H5N5E1 + H5N5F1E1 ) + 2/2 * ( H4N4E1L1 + H3N4F2L2 + H5N4E1L1 + H3N5F1E1L1 + H4N4F1E2 + H5N4E2 + H4N4F2L2 + H5N4F1L2 + H4N4F2E1L1 + H5N4F1E1L1 + H5N4F1E2 + H5N5E2 + H4N5…
A3S		Sialylation per antenna within triantennary glycans	A3S = ( 0/3 * (0) + 1/3 * ( H6N5E1 + H6N5F1E1 ) + 2/3 * ( H6N5E1L1 + H6N5E2 + H6N5F1L2 + H6N5F1E1L1 + H6N5F1E2 ) + 3/3 * ( H6N5E1L2 + H6N5E2L1 + H6N5E3 + H6N5F1L3 + H6N5F1E1L2 + H6N5F1E2L1 + H6N5F1E3 + H6N5F2E2L1 ) ) / ( H6N5E1 + H6N5F1E1 + H6N5E1L1 + H6N5E2 + H6N5F1L2 + H6N5F1E1L1 + H6N5F1E2 + H6N5E1L2 + H6N5E2L1 + H6N5E3 + H6N5F1L3 + H6N5F1E1L2 + H6N5F1E2L1 + H6N5F1E3 + H6N5F2E2L1 )
A4S		Sialylation per antenna within tetra-antennary glycans	A4S = ( 0/4 * (0) + 1/4 * ( H4N6F1E1 + H7N6E1 ) + 2/4 * ( H7N6E2 ) + 3/4 * ( H7N6E1L2 + H7N6E2L1 + H7N6E3 + H7N6F1E1L2 ) + 4/4 * ( H7N6E1L3 + H7N6E2L2 + H7N6E3L1 + H7N6F1E1L3 + H7N6F1E2L2 ) ) / ( H4N6F1E1 + H7N6E1 + H7N6E2 + H7N6E1L2 + H7N6E2L1 + H7N6E3 + H7N6F1E1L2 + H7N6E1L3 + H7N6E2L2 + H7N6E3L1 + H7N6F1E1L3 + H7N6F1E2L2 )
A2FS		Sialylation per antenna within fucosylated diantennary glycans	A2FS = ( 0/2 * ( H3N4F1 + H3N4F2 + H4N4F1 + H3N5F1 + H5N4F1 + H4N5F1 + H5N5F1 ) + 1/2 * ( H3N4F1E1 + H4N4F1E1 + H5N4F1L1 + H5N4F1E1 + H4N5F1E1 + H5N5F1E1 ) + 2/2 * ( H3N4F2L2 + H3N5F1E1L1 + H4N4F1E2 + H4N4F2L2 + H5N4F1L2 + H4N4F2E1L1 + H5N4F1E1L1 + H5N4F1E2 + H4N5F2L2 + H5N5F1E2 + H5N5F2L2 ) ) / ( H3N4F1 + H3N4F2 + H4N4F1 + H3N5F1 + H3N4F1E1 + H5N4F1 + H4N5F1 + H4N4F1E1 + H5N5F1 + H5N4F1L1 + H5N4…
A2F0S		Sialylation per antenna within non-fucosylated diantennary glycans	A2F0S = ( 0/2 * ( H3N4 + H4N4 + H3N5 + H5N4 + H4N5 + H5N5 ) + 1/2 * ( H4N4L1 + H4N4E1 + H5N4L1 + H5N4E1 + H4N5E1 + H5N5E1 ) + 2/2 * ( H4N4E1L1 + H5N4E1L1 + H5N4E2 + H5N5E2 ) ) / ( H3N4 + H4N4 + H3N5 + H5N4 + H4N5 + H4N4L1 + H4N4E1 + H5N5 + H5N4L1 + H5N4E1 + H4N5E1 + H4N4E1L1 + H5N5E1 + H5N4E1L1 + H5N4E2 + H5N5E2 )
A3FS		Sialylation per antenna within fucosylated triantennary glycans	A3FS = ( 0/3 * (0) + 1/3 * ( H6N5F1E1 ) + 2/3 * ( H6N5F1L2 + H6N5F1E1L1 + H6N5F1E2 ) + 3/3 * ( H6N5F1L3 + H6N5F1E1L2 + H6N5F1E2L1 + H6N5F1E3 + H6N5F2E2L1 ) ) / ( H6N5F1E1 + H6N5F1L2 + H6N5F1E1L1 + H6N5F1E2 + H6N5F1L3 + H6N5F1E1L2 + H6N5F1E2L1 + H6N5F1E3 + H6N5F2E2L1 )
A3F0S		Sialylation per antenna within non-fucosylated triantennary glycans	A3F0S = ( 0/3 * (0) + 1/3 * ( H6N5E1 ) + 2/3 * ( H6N5E1L1 + H6N5E2 ) + 3/3 * ( H6N5E1L2 + H6N5E2L1 + H6N5E3 ) ) / ( H6N5E1 + H6N5E1L1 + H6N5E2 + H6N5E1L2 + H6N5E2L1 + H6N5E3 )
A4FS		Sialylation per antenna within fucosylated tetra-antennary glycans	A4FS = ( 0/4 * (0) + 1/4 * ( H4N6F1E1 ) + 2/4 * (0) + 3/4 * ( H7N6F1E1L2 ) + 4/4 * ( H7N6F1E1L3 + H7N6F1E2L2 ) ) / ( H4N6F1E1 + H7N6E1 + H7N6E2 + H7N6E1L2 + H7N6E2L1 + H7N6E3 + H7N6F1E1L2 + H7N6E1L3 + H7N6E2L2 + H7N6E3L1 + H7N6F1E1L3 + H7N6F1E2L2 )
A4F0S		Sialylation per antenna within non-fucosylated tetra-antennary glycans	A4F0S = ( 0/4 * (0) + 1/4 * ( H7N6E1 ) + 2/4 * ( H7N6E2 ) + 3/4 * ( H7N6E1L2 + H7N6E2L1 + H7N6E3 ) + 4/4 * ( H7N6E1L3 + H7N6E2L2 + H7N6E3L1 ) ) / ( H4N6F1E1 + H7N6E1 + H7N6E2 + H7N6E1L2 + H7N6E2L1 + H7N6E3 + H7N6F1E1L2 + H7N6E1L3 + H7N6E2L2 + H7N6E3L1 + H7N6F1E1L3 + H7N6F1E2L2 )
A2GS		Sialylation per galactose within diantennary glycans	A2GS = ( ( 0/2 * ( H3N4 + H3N4F1 + H4N4 + H3N5 + H3N4F2 + H4N4F1 + H5N4 + H3N5F1 + H4N5 + H5N4F1 + H4N5F1 + H5N5 + H5N5F1 ) + 1/2 * ( H4N4L1 + H3N4F1E1 + H4N4E1 + H5N4L1 + H4N4F1E1 + H5N4E1 + H4N5E1 + H5N4F1L1 + H5N4F1E1 + H4N5F1E1 + H5N5E1 + H5N5F1E1 ) + 2/2 * ( H4N4E1L1 + H3N4F2L2 + H5N4E1L1 + H3N5F1E1L1 + H4N4F1E2 + H5N4E2 + H4N4F2L2 + H5N4F1L2 + H4N4F2E1L1 + H5N4F1E1L1 + H5N4F1E2 + H5N5E2 + H…
A2FGS		Sialylation per galactose within fucosylated diantennary glycans	A2FGS = ( ( 0/2 * ( H3N4F1 + H3N4F2 + H4N4F1 + H3N5F1 + H5N4F1 + H4N5F1 + H5N5F1 ) + 1/2 * ( H3N4F1E1 + H4N4F1E1 + H5N4F1L1 + H5N4F1E1 + H4N5F1E1 + H5N5F1E1 ) + 2/2 * ( H3N4F2L2 + H3N5F1E1L1 + H4N4F1E2 + H4N4F2L2 + H5N4F1L2 + H4N4F2E1L1 + H5N4F1E1L1 + H5N4F1E2 + H4N5F2L2 + H5N5F1E2 + H5N5F2L2 ) ) / ( H3N4F1 + H3N4F2 + H4N4F1 + H3N5F1 + H3N4F1E1 + H5N4F1 + H4N5F1 + H4N4F1E1 + H5N5F1 + H5N4F1L1 + H…
A2F0GS		Sialylation per galactose within non-fucosylated diantennary glycans	A2F0GS = ( ( 0/2 * ( H3N4 + H4N4 + H3N5 + H5N4 + H4N5 + H5N5 ) + 1/2 * ( H4N4L1 + H4N4E1 + H5N4L1 + H5N4E1 + H4N5E1 + H5N5E1 ) + 2/2 * ( H4N4E1L1 + H5N4E1L1 + H5N4E2 + H5N5E2 ) ) / ( H3N4 + H4N4 + H3N5 + H5N4 + H4N5 + H4N4L1 + H4N4E1 + H5N5 + H5N4L1 + H5N4E1 + H4N5E1 + H4N4E1L1 + H5N5E1 + H5N4E1L1 + H5N4E2 + H5N5E2 ) ) / ( ( 0/2 * ( H3N4 + H3N5 ) + 1/2 * ( H4N4 + H4N5 + H4N4L1 + H4N4E1 + H4N5E1 +…
A4FGS		Sialylation per galactose within fucosylated tetra-antennary glycans	A4FGS = ( ( 0/4 * (0) + 1/4 * ( H4N6F1E1 ) + 2/4 * (0) + 3/4 * ( H7N6F1E1L2 ) + 4/4 * ( H7N6F1E1L3 + H7N6F1E2L2 ) ) / ( H4N6F1E1 + H7N6E1 + H7N6E2 + H7N6E1L2 + H7N6E2L1 + H7N6E3 + H7N6F1E1L2 + H7N6E1L3 + H7N6E2L2 + H7N6E3L1 + H7N6F1E1L3 + H7N6F1E2L2 ) ) / ( ( 0/4 * (0) + 1/4 * ( H4N6F1E1 ) + 2/4 * (0) + 3/4 * (0) + 4/4 * ( H7N6F1E1L2 + H7N6F1E1L3 + H7N6F1E2L2 ) ) / ( H4N6F1E1 + H7N6E1 + H7N6E2 + …
A4F0GS		Sialylation per galactose within non-fucosylated tetra-antennary glycans	A4F0GS = ( ( 0/4 * (0) + 1/4 * ( H7N6E1 ) + 2/4 * ( H7N6E2 ) + 3/4 * ( H7N6E1L2 + H7N6E2L1 + H7N6E3 ) + 4/4 * ( H7N6E1L3 + H7N6E2L2 + H7N6E3L1 ) ) / ( H4N6F1E1 + H7N6E1 + H7N6E2 + H7N6E1L2 + H7N6E2L1 + H7N6E3 + H7N6F1E1L2 + H7N6E1L3 + H7N6E2L2 + H7N6E3L1 + H7N6F1E1L3 + H7N6F1E2L2 ) ) / ( ( 0/4 * (0) + 1/4 * (0) + 2/4 * (0) + 3/4 * (0) + 4/4 * ( H7N6E1 + H7N6E2 + H7N6E1L2 + H7N6E2L1 + H7N6E3 + H7N…
α2,3-linked sialylation (L)
A2L		α2,3-sialylation per antenna within diantennary glycans	A2L = ( 0/2 * ( H3N4 + H3N4F1 + H4N4 + H3N5 + H3N4F2 + H4N4F1 + H5N4 + H3N5F1 + H4N5 + H3N4F1E1 + H5N4F1 + H4N4E1 + H4N5F1 + H5N5 + H4N4F1E1 + H5N4E1 + H5N5F1 + H4N5E1 + H5N4F1E1 + H4N5F1E1 + H5N5E1 + H4N4F1E2 + H5N4E2 + H5N5F1E1 + H5N4F1E2 + H5N5E2 + H5N5F1E2 ) + 1/2 * ( H4N4L1 + H5N4L1 + H5N4F1L1 + H4N4E1L1 + H5N4E1L1 + H3N5F1E1L1 + H4N4F2E1L1 + H5N4F1E1L1 ) + 2/2 * ( H3N4F2L2 + H4N4F2L2 + H5N4…
A2FL		α2,3-sialylation per antenna within fucosylated diantennary glycans	A2FL = ( 0/2 * ( H3N4F1 + H3N4F2 + H4N4F1 + H3N5F1 + H3N4F1E1 + H5N4F1 + H4N5F1 + H4N4F1E1 + H5N5F1 + H5N4F1E1 + H4N5F1E1 + H4N4F1E2 + H5N5F1E1 + H5N4F1E2 + H5N5F1E2 ) + 1/2 * ( H5N4F1L1 + H3N5F1E1L1 + H4N4F2E1L1 + H5N4F1E1L1 ) + 2/2 * ( H3N4F2L2 + H4N4F2L2 + H5N4F1L2 + H4N5F2L2 + H5N5F2L2 ) ) / ( H3N4F1 + H3N4F2 + H4N4F1 + H3N5F1 + H3N4F1E1 + H5N4F1 + H4N5F1 + H4N4F1E1 + H5N5F1 + H5N4F1L1 + H5N4…
A2F0L		α2,3-sialylation per antenna within non-fucosylated diantennary glycans	A2F0L = ( 0/2 * ( H3N4 + H4N4 + H3N5 + H5N4 + H4N5 + H4N4E1 + H5N5 + H5N4E1 + H4N5E1 + H5N5E1 + H5N4E2 + H5N5E2 ) + 1/2 * ( H4N4L1 + H5N4L1 + H4N4E1L1 + H5N4E1L1 ) + 2/2 * (0) ) / ( H3N4 + H4N4 + H3N5 + H5N4 + H4N5 + H4N4L1 + H4N4E1 + H5N5 + H5N4L1 + H5N4E1 + H4N5E1 + H4N4E1L1 + H5N5E1 + H5N4E1L1 + H5N4E2 + H5N5E2 )
A3L		α2,3-sialylation per antenna within triantennary glycans	A3L = ( 0/3 * ( H6N5E1 + H6N5F1E1 + H6N5E2 + H6N5F1E2 + H6N5E3 + H6N5F1E3 ) + 1/3 * ( H6N5E1L1 + H6N5F1E1L1 + H6N5E2L1 + H6N5F1E2L1 + H6N5F2E2L1 ) + 2/3 * ( H6N5F1L2 + H6N5E1L2 + H6N5F1E1L2 ) + 3/3 * ( H6N5F1L3 ) ) / ( H6N5E1 + H6N5F1E1 + H6N5E1L1 + H6N5E2 + H6N5F1L2 + H6N5F1E1L1 + H6N5F1E2 + H6N5E1L2 + H6N5E2L1 + H6N5E3 + H6N5F1L3 + H6N5F1E1L2 + H6N5F1E2L1 + H6N5F1E3 + H6N5F2E2L1 )
A3FL		α2,3-sialylation per antenna within fucosylated triantennary glycans	A3FL = ( 0/3 * ( H6N5F1E1 + H6N5F1E2 + H6N5F1E3 ) + 1/3 * ( H6N5F1E1L1 + H6N5F1E2L1 + H6N5F2E2L1 ) + 2/3 * ( H6N5F1L2 + H6N5F1E1L2 ) + 3/3 * ( H6N5F1L3 ) ) / ( H6N5F1E1 + H6N5F1L2 + H6N5F1E1L1 + H6N5F1E2 + H6N5F1L3 + H6N5F1E1L2 + H6N5F1E2L1 + H6N5F1E3 + H6N5F2E2L1 )
A3F0L		α2,3-sialylation per antenna within non-fucosylated triantennary glycans	A3F0L = ( 0/3 * ( H6N5E1 + H6N5E2 + H6N5E3 ) + 1/3 * ( H6N5E1L1 + H6N5E2L1 ) + 2/3 * ( H6N5E1L2 ) + 3/3 * (0) ) / ( H6N5E1 + H6N5E1L1 + H6N5E2 + H6N5E1L2 + H6N5E2L1 + H6N5E3 )
A4L		α2,3-sialylation per antenna within tetra-antennary glycans	A4L = ( 0/4 * ( H4N6F1E1 + H7N6E1 + H7N6E2 + H7N6E3 ) + 1/4 * ( H7N6E2L1 + H7N6E3L1 ) + 2/4 * ( H7N6E1L2 + H7N6F1E1L2 + H7N6E2L2 + H7N6F1E2L2 ) + 3/4 * ( H7N6E1L3 + H7N6F1E1L3 ) + 4/4 * (0) ) / ( H4N6F1E1 + H7N6E1 + H7N6E2 + H7N6E1L2 + H7N6E2L1 + H7N6E3 + H7N6F1E1L2 + H7N6E1L3 + H7N6E2L2 + H7N6E3L1 + H7N6F1E1L3 + H7N6F1E2L2 )
A4FL		α2,3-sialylation per antenna within fucosylated tetra-antennary glycans	A4FL = ( 0/4 * ( H4N6F1E1 ) + 1/4 * (0) + 2/4 * ( H7N6F1E1L2 + H7N6F1E2L2 ) + 3/4 * ( H7N6F1E1L3 ) + 4/4 * (0) ) / ( H4N6F1E1 + H7N6E1 + H7N6E2 + H7N6E1L2 + H7N6E2L1 + H7N6E3 + H7N6F1E1L2 + H7N6E1L3 + H7N6E2L2 + H7N6E3L1 + H7N6F1E1L3 + H7N6F1E2L2 )
A4F0L		α2,3-sialylation per antenna within non-fucosylated tetra-antennary glycans	A4F0L = ( 0/4 * ( H7N6E1 + H7N6E2 + H7N6E3 ) + 1/4 * ( H7N6E2L1 + H7N6E3L1 ) + 2/4 * ( H7N6E1L2 + H7N6E2L2 ) + 3/4 * ( H7N6E1L3 ) + 4/4 * (0) ) / ( H4N6F1E1 + H7N6E1 + H7N6E2 + H7N6E1L2 + H7N6E2L1 + H7N6E3 + H7N6F1E1L2 + H7N6E1L3 + H7N6E2L2 + H7N6E3L1 + H7N6F1E1L3 + H7N6F1E2L2 )
A2GL		α2,3-sialylation per galactose within diantennary glycans	A2GL = ( ( 0/2 * ( H3N4 + H3N4F1 + H4N4 + H3N5 + H3N4F2 + H4N4F1 + H5N4 + H3N5F1 + H4N5 + H3N4F1E1 + H5N4F1 + H4N4E1 + H4N5F1 + H5N5 + H4N4F1E1 + H5N4E1 + H5N5F1 + H4N5E1 + H5N4F1E1 + H4N5F1E1 + H5N5E1 + H4N4F1E2 + H5N4E2 + H5N5F1E1 + H5N4F1E2 + H5N5E2 + H5N5F1E2 ) + 1/2 * ( H4N4L1 + H5N4L1 + H5N4F1L1 + H4N4E1L1 + H5N4E1L1 + H3N5F1E1L1 + H4N4F2E1L1 + H5N4F1E1L1 ) + 2/2 * ( H3N4F2L2 + H4N4F2L2 + H…
A2FGL		α2,3-sialylation per galactose within fucosylated diantennary glycans	A2FGL = ( ( 0/2 * ( H3N4F1 + H3N4F2 + H4N4F1 + H3N5F1 + H3N4F1E1 + H5N4F1 + H4N5F1 + H4N4F1E1 + H5N5F1 + H5N4F1E1 + H4N5F1E1 + H4N4F1E2 + H5N5F1E1 + H5N4F1E2 + H5N5F1E2 ) + 1/2 * ( H5N4F1L1 + H3N5F1E1L1 + H4N4F2E1L1 + H5N4F1E1L1 ) + 2/2 * ( H3N4F2L2 + H4N4F2L2 + H5N4F1L2 + H4N5F2L2 + H5N5F2L2 ) ) / ( H3N4F1 + H3N4F2 + H4N4F1 + H3N5F1 + H3N4F1E1 + H5N4F1 + H4N5F1 + H4N4F1E1 + H5N5F1 + H5N4F1L1 + H…
A2F0GL		α2,3-sialylation per galactose within non-fucosylated diantennary glycans	A2F0GL = ( ( 0/2 * ( H3N4 + H4N4 + H3N5 + H5N4 + H4N5 + H4N4E1 + H5N5 + H5N4E1 + H4N5E1 + H5N5E1 + H5N4E2 + H5N5E2 ) + 1/2 * ( H4N4L1 + H5N4L1 + H4N4E1L1 + H5N4E1L1 ) + 2/2 * (0) ) / ( H3N4 + H4N4 + H3N5 + H5N4 + H4N5 + H4N4L1 + H4N4E1 + H5N5 + H5N4L1 + H5N4E1 + H4N5E1 + H4N4E1L1 + H5N5E1 + H5N4E1L1 + H5N4E2 + H5N5E2 ) ) / ( ( 0/2 * ( H3N4 + H3N5 ) + 1/2 * ( H4N4 + H4N5 + H4N4L1 + H4N4E1 + H4N5E1…
A4FGL		α2,3-sialylation per galactose within fucosylated tetra-antennary glycans	A4FGL = ( ( 0/4 * ( H4N6F1E1 ) + 1/4 * (0) + 2/4 * ( H7N6F1E1L2 + H7N6F1E2L2 ) + 3/4 * ( H7N6F1E1L3 ) + 4/4 * (0) ) / ( H4N6F1E1 + H7N6E1 + H7N6E2 + H7N6E1L2 + H7N6E2L1 + H7N6E3 + H7N6F1E1L2 + H7N6E1L3 + H7N6E2L2 + H7N6E3L1 + H7N6F1E1L3 + H7N6F1E2L2 ) ) / ( ( 0/4 * (0) + 1/4 * ( H4N6F1E1 ) + 2/4 * (0) + 3/4 * (0) + 4/4 * ( H7N6F1E1L2 + H7N6F1E1L3 + H7N6F1E2L2 ) ) / ( H4N6F1E1 + H7N6E1 + H7N6E2 + …
A4F0GL		α2,3-sialylation per galactose within non-fucosylated tetra-antennary glycans	A4F0GL = ( ( 0/4 * ( H7N6E1 + H7N6E2 + H7N6E3 ) + 1/4 * ( H7N6E2L1 + H7N6E3L1 ) + 2/4 * ( H7N6E1L2 + H7N6E2L2 ) + 3/4 * ( H7N6E1L3 ) + 4/4 * (0) ) / ( H4N6F1E1 + H7N6E1 + H7N6E2 + H7N6E1L2 + H7N6E2L1 + H7N6E3 + H7N6F1E1L2 + H7N6E1L3 + H7N6E2L2 + H7N6E3L1 + H7N6F1E1L3 + H7N6F1E2L2 ) ) / ( ( 0/4 * (0) + 1/4 * (0) + 2/4 * (0) + 3/4 * (0) + 4/4 * ( H7N6E1 + H7N6E2 + H7N6E1L2 + H7N6E2L1 + H7N6E3 + H7N…
α2,6-linked sialylation (E)
A2E		α2,6-sialylation per antenna within diantennary glycans	A2E = ( 0/2 * ( H3N4 + H3N4F1 + H4N4 + H3N5 + H3N4F2 + H4N4F1 + H5N4 + H3N5F1 + H4N5 + H4N4L1 + H5N4F1 + H4N5F1 + H5N5 + H5N4L1 + H5N5F1 + H5N4F1L1 + H3N4F2L2 + H4N4F2L2 + H5N4F1L2 + H4N5F2L2 + H5N5F2L2 ) + 1/2 * ( H3N4F1E1 + H4N4E1 + H4N4F1E1 + H5N4E1 + H4N5E1 + H4N4E1L1 + H5N4F1E1 + H4N5F1E1 + H5N5E1 + H5N4E1L1 + H3N5F1E1L1 + H5N5F1E1 + H4N4F2E1L1 + H5N4F1E1L1 ) + 2/2 * ( H4N4F1E2 + H5N4E2 + H5…
A2FE		α2,6-sialylation per antenna within fucosylated diantennary glycans	A2FE = ( 0/2 * ( H3N4F1 + H3N4F2 + H4N4F1 + H3N5F1 + H5N4F1 + H4N5F1 + H5N5F1 + H5N4F1L1 + H3N4F2L2 + H4N4F2L2 + H5N4F1L2 + H4N5F2L2 + H5N5F2L2 ) + 1/2 * ( H3N4F1E1 + H4N4F1E1 + H5N4F1E1 + H4N5F1E1 + H3N5F1E1L1 + H5N5F1E1 + H4N4F2E1L1 + H5N4F1E1L1 ) + 2/2 * ( H4N4F1E2 + H5N4F1E2 + H5N5F1E2 ) ) / ( H3N4F1 + H3N4F2 + H4N4F1 + H3N5F1 + H3N4F1E1 + H5N4F1 + H4N5F1 + H4N4F1E1 + H5N5F1 + H5N4F1L1 + H5N4…
A2F0E		α2,6-sialylation per antenna within non-fucosylated diantennary glycans	A2F0E = ( 0/2 * ( H3N4 + H4N4 + H3N5 + H5N4 + H4N5 + H4N4L1 + H5N5 + H5N4L1 ) + 1/2 * ( H4N4E1 + H5N4E1 + H4N5E1 + H4N4E1L1 + H5N5E1 + H5N4E1L1 ) + 2/2 * ( H5N4E2 + H5N5E2 ) ) / ( H3N4 + H4N4 + H3N5 + H5N4 + H4N5 + H4N4L1 + H4N4E1 + H5N5 + H5N4L1 + H5N4E1 + H4N5E1 + H4N4E1L1 + H5N5E1 + H5N4E1L1 + H5N4E2 + H5N5E2 )
A3E		α2,6-sialylation per antenna within triantennary glycans	A3E = ( 0/3 * ( H6N5F1L2 + H6N5F1L3 ) + 1/3 * ( H6N5E1 + H6N5F1E1 + H6N5E1L1 + H6N5F1E1L1 + H6N5E1L2 + H6N5F1E1L2 ) + 2/3 * ( H6N5E2 + H6N5F1E2 + H6N5E2L1 + H6N5F1E2L1 + H6N5F2E2L1 ) + 3/3 * ( H6N5E3 + H6N5F1E3 ) ) / ( H6N5E1 + H6N5F1E1 + H6N5E1L1 + H6N5E2 + H6N5F1L2 + H6N5F1E1L1 + H6N5F1E2 + H6N5E1L2 + H6N5E2L1 + H6N5E3 + H6N5F1L3 + H6N5F1E1L2 + H6N5F1E2L1 + H6N5F1E3 + H6N5F2E2L1 )
A3FE		α2,6-sialylation per antenna within fucosylated triantennary glycans	A3FE = ( 0/3 * ( H6N5F1L2 + H6N5F1L3 ) + 1/3 * ( H6N5F1E1 + H6N5F1E1L1 + H6N5F1E1L2 ) + 2/3 * ( H6N5F1E2 + H6N5F1E2L1 + H6N5F2E2L1 ) + 3/3 * ( H6N5F1E3 ) ) / ( H6N5F1E1 + H6N5F1L2 + H6N5F1E1L1 + H6N5F1E2 + H6N5F1L3 + H6N5F1E1L2 + H6N5F1E2L1 + H6N5F1E3 + H6N5F2E2L1 )
A3F0E		α2,6-sialylation per antenna within non-fucosylated triantennary glycans	A3F0E = ( 0/3 * (0) + 1/3 * ( H6N5E1 + H6N5E1L1 + H6N5E1L2 ) + 2/3 * ( H6N5E2 + H6N5E2L1 ) + 3/3 * ( H6N5E3 ) ) / ( H6N5E1 + H6N5E1L1 + H6N5E2 + H6N5E1L2 + H6N5E2L1 + H6N5E3 )
A4E		α2,6-sialylation per antenna within tetra-antennary glycans	A4E = ( 0/4 * (0) + 1/4 * ( H4N6F1E1 + H7N6E1 + H7N6E1L2 + H7N6F1E1L2 + H7N6E1L3 + H7N6F1E1L3 ) + 2/4 * ( H7N6E2 + H7N6E2L1 + H7N6E2L2 + H7N6F1E2L2 ) + 3/4 * ( H7N6E3 + H7N6E3L1 ) + 4/4 * (0) ) / ( H4N6F1E1 + H7N6E1 + H7N6E2 + H7N6E1L2 + H7N6E2L1 + H7N6E3 + H7N6F1E1L2 + H7N6E1L3 + H7N6E2L2 + H7N6E3L1 + H7N6F1E1L3 + H7N6F1E2L2 )
A4FE		α2,6-sialylation per antenna within fucosylated tetra-antennary glycans	A4FE = ( 0/4 * (0) + 1/4 * ( H4N6F1E1 + H7N6F1E1L2 + H7N6F1E1L3 ) + 2/4 * ( H7N6F1E2L2 ) + 3/4 * (0) + 4/4 * (0) ) / ( H4N6F1E1 + H7N6E1 + H7N6E2 + H7N6E1L2 + H7N6E2L1 + H7N6E3 + H7N6F1E1L2 + H7N6E1L3 + H7N6E2L2 + H7N6E3L1 + H7N6F1E1L3 + H7N6F1E2L2 )
A4F0E		α2,6-sialylation per antenna within non-fucosylated tetra-antennary glycans	A4F0E = ( 0/4 * (0) + 1/4 * ( H7N6E1 + H7N6E1L2 + H7N6E1L3 ) + 2/4 * ( H7N6E2 + H7N6E2L1 + H7N6E2L2 ) + 3/4 * ( H7N6E3 + H7N6E3L1 ) + 4/4 * (0) ) / ( H4N6F1E1 + H7N6E1 + H7N6E2 + H7N6E1L2 + H7N6E2L1 + H7N6E3 + H7N6F1E1L2 + H7N6E1L3 + H7N6E2L2 + H7N6E3L1 + H7N6F1E1L3 + H7N6F1E2L2 )
A2GE		α2,6-sialylation per galactose within diantennary glycans	A2GE = ( ( 0/2 * ( H3N4 + H3N4F1 + H4N4 + H3N5 + H3N4F2 + H4N4F1 + H5N4 + H3N5F1 + H4N5 + H4N4L1 + H5N4F1 + H4N5F1 + H5N5 + H5N4L1 + H5N5F1 + H5N4F1L1 + H3N4F2L2 + H4N4F2L2 + H5N4F1L2 + H4N5F2L2 + H5N5F2L2 ) + 1/2 * ( H3N4F1E1 + H4N4E1 + H4N4F1E1 + H5N4E1 + H4N5E1 + H4N4E1L1 + H5N4F1E1 + H4N5F1E1 + H5N5E1 + H5N4E1L1 + H3N5F1E1L1 + H5N5F1E1 + H4N4F2E1L1 + H5N4F1E1L1 ) + 2/2 * ( H4N4F1E2 + H5N4E2 +…
A2FGE		α2,6-sialylation per galactose within fucosylated diantennary glycans	A2FGE = ( ( 0/2 * ( H3N4F1 + H3N4F2 + H4N4F1 + H3N5F1 + H5N4F1 + H4N5F1 + H5N5F1 + H5N4F1L1 + H3N4F2L2 + H4N4F2L2 + H5N4F1L2 + H4N5F2L2 + H5N5F2L2 ) + 1/2 * ( H3N4F1E1 + H4N4F1E1 + H5N4F1E1 + H4N5F1E1 + H3N5F1E1L1 + H5N5F1E1 + H4N4F2E1L1 + H5N4F1E1L1 ) + 2/2 * ( H4N4F1E2 + H5N4F1E2 + H5N5F1E2 ) ) / ( H3N4F1 + H3N4F2 + H4N4F1 + H3N5F1 + H3N4F1E1 + H5N4F1 + H4N5F1 + H4N4F1E1 + H5N5F1 + H5N4F1L1 + H…
A2F0GE		α2,6-sialylation per galactose within non-fucosylated diantennary glycans	A2F0GE = ( ( 0/2 * ( H3N4 + H4N4 + H3N5 + H5N4 + H4N5 + H4N4L1 + H5N5 + H5N4L1 ) + 1/2 * ( H4N4E1 + H5N4E1 + H4N5E1 + H4N4E1L1 + H5N5E1 + H5N4E1L1 ) + 2/2 * ( H5N4E2 + H5N5E2 ) ) / ( H3N4 + H4N4 + H3N5 + H5N4 + H4N5 + H4N4L1 + H4N4E1 + H5N5 + H5N4L1 + H5N4E1 + H4N5E1 + H4N4E1L1 + H5N5E1 + H5N4E1L1 + H5N4E2 + H5N5E2 ) ) / ( ( 0/2 * ( H3N4 + H3N5 ) + 1/2 * ( H4N4 + H4N5 + H4N4L1 + H4N4E1 + H4N5E1 +…
A4FGE		α2,6-sialylation per galactose within fucosylated tetra-antennary glycans	A4FGE = ( ( 0/4 * (0) + 1/4 * ( H4N6F1E1 + H7N6F1E1L2 + H7N6F1E1L3 ) + 2/4 * ( H7N6F1E2L2 ) + 3/4 * (0) + 4/4 * (0) ) / ( H4N6F1E1 + H7N6E1 + H7N6E2 + H7N6E1L2 + H7N6E2L1 + H7N6E3 + H7N6F1E1L2 + H7N6E1L3 + H7N6E2L2 + H7N6E3L1 + H7N6F1E1L3 + H7N6F1E2L2 ) ) / ( ( 0/4 * (0) + 1/4 * ( H4N6F1E1 ) + 2/4 * (0) + 3/4 * (0) + 4/4 * ( H7N6F1E1L2 + H7N6F1E1L3 + H7N6F1E2L2 ) ) / ( H4N6F1E1 + H7N6E1 + H7N6E2 …
A4F0GE		α2,6-sialylation per galactose within non-fucosylated tetra-antennary glycans	A4F0GE = ( ( 0/4 * (0) + 1/4 * ( H7N6E1 + H7N6E1L2 + H7N6E1L3 ) + 2/4 * ( H7N6E2 + H7N6E2L1 + H7N6E2L2 ) + 3/4 * ( H7N6E3 + H7N6E3L1 ) + 4/4 * (0) ) / ( H4N6F1E1 + H7N6E1 + H7N6E2 + H7N6E1L2 + H7N6E2L1 + H7N6E3 + H7N6F1E1L2 + H7N6E1L3 + H7N6E2L2 + H7N6E3L1 + H7N6F1E1L3 + H7N6F1E2L2 ) ) / ( ( 0/4 * (0) + 1/4 * (0) + 2/4 * (0) + 3/4 * (0) + 4/4 * ( H7N6E1 + H7N6E2 + H7N6E1L2 + H7N6E2L1 + H7N6E3 + H…

## Sheet: S4_CV-Standard
Table S4. Data quality control. The data quality was checked by the measurement of a standard sample assessed by calculating the mean, SD (standard deviation) and CV (coefficient of variance) for all glycans.
Derectly detected glycan traits	Average(Relative abundance)	SD	CV	top10	top 20		Derived glycan traits	Average(Relative abundance)	SD	CV (mean is 2.54% for all)
H5N4E2	26.5432	0.630803	0.0237651				TM	0.0240801	0.00178798	0.0742515
H5N4E1	6.00792	0.0593079	0.00987163				THy	0.0165207	0.00132511	0.0802094
H4N4F1	5.59574	0.27116	0.0484583				MHy	1.45853	0.0393297	0.0269652
H5N4F1	5.32794	0.187237	0.0351424				MM	6.86429	0.0580335	0.0084544
H5N4F1E1	5.08138	0.0486113	0.00956656				CA1	0.0112488	0.00147312	0.130958
H4N4F2L2	3.8476	0.165457	0.0430025				CA2	0.842856	0.00742205	0.00880583
H5N4F1E2	3.44759	0.101062	0.0293137				CA3	0.0905761	0.0050755	0.0560358
H3N4F1	3.13562	0.171623	0.0547333				CA4	0.0268907	0.00151777	0.0564424
H5N4E1L1	2.61368	0.137353	0.0525518				CF	0.47857	0.00398679	0.00833064
H5N5F1E2	2.37955	0.113127	0.0475414				CFa	0.0552803	0.0016928	0.0306222
H6N5E2L1	2.34228	0.184628	0.078824				CB	0.10832	0.000664871	0.00613802
H5N5F1E1	2.18692	0.0996034	0.0455451				CG	0.952426	0.00330411	0.00346916
H6N5F1E2L1	1.82695	0.117043	0.0640644				CS	0.791079	0.0100595	0.0127162
H4N5F1	1.38006	0.0488117	0.0353692				A2F	0.505134	0.00310998	0.00615674
H6N5E3	1.37276	0.0586534	0.0427267				A3F	0.399619	0.0039055	0.00977305
H9N8E1	1.34369	0.0975621	0.0726077				A4F	0.413168	0.0153043	0.0370414
H5N4F1E1L1	1.18505	0.0343816	0.0290127				A2Fa	0.0631819	0.00201263	0.0318545
H4N4F1E2	0.911869	0.127558	0.139886				A3Fa	0.00969847	0.00137125	0.141389
H3N5F1	0.829569	0.0447842	0.0539849				A2S0F	0.894487	0.0130776	0.0146202
H4N4E1	0.815413	0.111578	0.136836				A2L0F	0.475899	0.00428274	0.00899926
H4N6F1E1	0.772329	0.0348	0.0450585				A3L0F	0.250784	0.00673539	0.0268573
H6N2	0.709883	0.0747404	0.105285				A4L0F	0.501282	0.021411	0.0427125
H5N4F1L1	0.696338	0.0238482	0.034248				A2E0F	0.893125	0.0107448	0.0120305
H5N5F1	0.681919	0.0212359	0.0311413				A2SF	0.383567	0.00252324	0.00657836
H4N4F1E1	0.674101	0.0364478	0.0540688				A2LF	0.68626	0.00621518	0.0090566
H5N4	0.660281	0.0919353	0.139237				A3LF	0.473783	0.00424474	0.00895925
H4N4	0.646324	0.0942775	0.145867				A4LF	0.279409	0.00701308	0.0250997
H8N7	0.627353	0.044357	0.070705				A2EF	0.321025	0.00332785	0.0103663
H4N5F1E1	0.622102	0.0195139	0.0313677				A3EF	0.371092	0.00375788	0.0101265
H5N4F1L2	0.59993	0.0512238	0.085383				A2B	0.128521	0.000884728	0.0068839
H7N6E1	0.594741	0.0274569	0.0461661				A2F0B	0.034778	0.00288319	0.0829026
H5N3F1L1	0.561973	0.0763717	0.135899				A2FB	0.220397	0.00493658	0.0223986
H9N2	0.557129	0.0663814	0.119149				A2S0B	0.174204	0.00214867	0.0123342
H5N2	0.550267	0.0319726	0.0581037				A2SB	0.11424	0.00149436	0.0130809
H3N4F1E1	0.548357	0.0832792	0.151871				A2F0S0B	0.219115	0.0100336	0.0457914
H5N5E1	0.52136	0.0141151	0.0270737				A2F0SB	0.0247872	0.000792414	0.0319687
H6N5E2	0.439353	0.0303992	0.0691909				A2FS0B	0.168737	0.00323023	0.0191435
H5N4L1	0.398673	0.019508	0.0489323				A2FSB	0.258014	0.00503444	0.0195123
H6N5E1L1	0.381654	0.0233031	0.0610581				A2G	0.897068	0.00738521	0.00823261
H4N3E1	0.377807	0.0463035	0.122558				A4G	0.773797	0.0165804	0.0214273
H8N2	0.374066	0.0402617	0.107633				A2F0G	0.963622	0.00619271	0.00642649
H4N4L1	0.345408	0.0153471	0.0444317				A4F0G	0.586832	0.0153043	0.0260796
H6N5E1	0.336493	0.0286775	0.0852246				A2FG	0.831887	0.0087279	0.0104917
H4N5F2L2	0.331086	0.020254	0.0611744				A2S0G	0.558855	0.00535265	0.00957789
H6N5F1L2	0.327004	0.0327927	0.100282				A2SG	1.00283	0.00287902	0.0028709
H6N5F1E2	0.323959	0.0180726	0.0557869				A2F0S0G	0.601351	0.0305996	0.0508847
H6N5E1L2	0.321405	0.0415999	0.129432				A2FS0G	0.554086	0.0057269	0.0103358
H3N5F1E1L1	0.3026	0.0411129	0.135865				A2F0SG	0.983261	0.00167251	0.00170098
H3N4F2L2	0.279279	0.0303967	0.10884				A2FSG	1.03428	0.00548318	0.00530143
H3N4	0.278462	0.0886075	0.318203				A2S	0.649098	0.0113702	0.0175169
H4N7E1	0.266773	0.012158	0.0455743				A3S	0.8897	0.00551991	0.00620424
H6N5F1E1	0.265271	0.0114274	0.0430783				A4S	0.538569	0.0168749	0.0313329
H5N3E1	0.25844	0.0104539	0.0404501				A2F0S	0.844214	0.0110104	0.0130422
H4N5E1	0.255094	0.0178501	0.0699744				A3F0S	0.903844	0.00759943	0.0084079
H6N5F1E1L2	0.253555	0.0187812	0.0740715				A4F0S	0.35982	0.0145814	0.0405242
H5N5F2L2	0.249227	0.00664775	0.0266735				A2FS	0.457953	0.01079	0.0235613
H7N6E2L2	0.233357	0.025092	0.107526				A3FS	0.868479	0.00293146	0.0033754
H8N7E2	0.231755	0.0212034	0.0914903				A4FS	0.17875	0.00452503	0.0253149
H4N5	0.219397	0.0411963	0.18777				A2L	0.102414	0.00290658	0.0283806
H7N2	0.21666	0.0192953	0.0890579				A3L	0.262397	0.00702491	0.0267721
H6N3E1	0.196826	0.0103843	0.052759				A4L	0.200268	0.0128972	0.0643998
H3N4F2	0.195484	0.0474057	0.242504				A2F0L	0.0440359	0.00136177	0.030924
H4N4F2E1L1	0.185013	0.0325177	0.175759				A3F0L	0.215741	0.00767674	0.0355832
H5N3F1	0.183453	0.0283785	0.154691				A4F0L	0.136711	0.00806701	0.0590078
H6N5F1E1L1	0.182045	0.0173724	0.0954291				A2FL	0.159626	0.00562803	0.0352575
H3N3F1E1	0.176845	0.0296856	0.167862				A3FL	0.332519	0.00573202	0.0172382
H3N3E1	0.171813	0.039246	0.228422				A4FL	0.0635575	0.00512613	0.0806535
H7N6E1L2	0.167473	0.0149684	0.0893779				A2E	0.546684	0.00865828	0.0158378
H5N5E2	0.160445	0.00867566	0.0540725				A3E	0.627303	0.00240514	0.0038341
H4N4E1L1	0.151588	0.042664	0.281448				A4E	0.338301	0.00463448	0.0136993
H9N8	0.148907	0.0112144	0.0753116				A2F0E	0.800178	0.0100923	0.0126125
H6N3	0.146555	0.0300113	0.204779				A3F0E	0.688104	0.00274704	0.00399219
H7N6E1L3	0.134147	0.0237012	0.176681				A4F0E	0.223109	0.00766309	0.0343469
H6N3L1	0.131641	0.0369425	0.28063				A2FE	0.298327	0.00611756	0.0205062
H6N5F1E3	0.130426	0.0144178	0.110544				A3FE	0.53596	0.00381774	0.00712319
H4N3F1E1	0.129608	0.00846585	0.065319				A4FE	0.115192	0.0032916	0.0285748
H5N5	0.124236	0.0331719	0.267006				A2GS	0.723524	0.0069296	0.00957757
H7N6F1E2L2	0.122662	0.0149813	0.122135				A2F0GS	0.87605	0.00631291	0.00720611
H7N6E2L1	0.118552	0.0139705	0.117844				A4F0GS	0.613001	0.0131782	0.0214979
H3N3	0.114453	0.0251982	0.220162				A2FGS	0.550428	0.00737063	0.0133907
H3N3F2L1	0.109762	0.0288434	0.262781				A4FGS	0.956089	0.0037144	0.00388499
H4N3F1	0.109439	0.0532708	0.486763				A2GL	0.114149	0.00238895	0.0209284
H4N3F1L1	0.108252	0.0121808	0.112523				A2F0GL	0.0456943	0.0012381	0.0270953
H3N5	0.104732	0.0346993	0.331314				A4F0GL	0.232886	0.0106578	0.045764
H9N8E3	0.0979363	0.0139165	0.142098				A2FGL	0.191843	0.00502696	0.0262034
H3N3F1	0.0976997	0.0229592	0.234997				A4FGL	0.339587	0.0201389	0.059304
H5N3	0.0899153	0.00846867	0.094185				A2GE	0.609375	0.00486604	0.00798529
H7N6E3	0.0872042	0.0120083	0.137704				A2F0GE	0.830356	0.00566535	0.0068228
H7N6E3L1	0.0870078	0.0114689	0.131815				A4F0GE	0.380115	0.00385909	0.0101524
H7N6E2	0.0867278	0.0101975	0.11758				A2FGE	0.358585	0.00425713	0.011872
H7N6F1E1L2	0.0847434	0.0118852	0.140249				A4FGE	0.616502	0.023036	0.0373656
H4N3	0.0842632	0.0135404	0.160692
H6N5F2E2L1	0.083892	0.0122391	0.145892
H5N3L1	0.0832635	0.0231829	0.278427
H7N6F1E1L3	0.0803632	0.0136688	0.170088
H6N5F1L3	0.0666655	0.0162302	0.243458

## Sheet: S5_RawFilesForAllTraits
Table S5. Raw data files of direct and derived glycan traits for all the samples measured in this study. TC = thyroid cancer; BTN = benign thyroid nodules; HC = healthy controls.; NA= not available.
Sample Name	Gender	Age	Group	Number of matastasis	Invade capsule or not	H3N3	H5N2	H3N3F1	H4N3	H3N4	H6N2	H4N3F1	H3N3E1	H5N3	H3N4F1	H4N4	H3N5	H7N2	H3N3F1E1	H5N3F1	H4N3E1	H6N3	H3N4F2	H4N4F1	H5N4	H3N5F1	H3N3F2L1	H4N5	H4N3F1L1	H5N3L1	H8N2	H4N3F1E1	H4N4L1	H5N3E1	H3N4F1E1	H5N4F1	H4N4E1	H4N5F1	H5N5	H5N3F1L1	H6N3L1	H9N2	H5N4L1	H6N3E1	H4N4F1E1	H5N4E1	H5N5F1	H4N5E1	H5N4F1L1
TC1	M	30	malignant	1	0	0.0698817	0.367012	0.0803492	0.0663348	0.219954	0.513141	0.0628326	0.163235	0.0490734	2.5047	0.358447	0.0718797	0.178891	0.117211	0.11677	0.315679	0.0640928	0.148064	5.58423	0.280383	0.585993	0.100271	0.159714	0.0718699	0.0714202	0.353823	0.081641	0.174117	0.191109	0.560787	4.16488	0.571892	1.15928	0.0858954	0.477026	0.130369	0.671706	0.331124	0.131292	0.631752	6.0261	0.458187	0.22188	0.581895
TC2	F	57	malignant	2	0	0.0724727	0.537302	0.0937597	0.0773045	0.264978	0.670966	0.0671751	0.137636	0.0764744	3.57283	0.364315	0.118766	0.264161	0.133047	0.156819	0.318402	0.123497	0.171229	5.90303	0.301445	1.01104	0.110752	0.198913	0.0668421	0.0829911	0.473235	0.100016	0.234246	0.284255	0.57125	3.76191	0.657828	1.58226	0.113999	0.424732	0.115902	0.777643	0.40044	0.221726	0.925646	5.3066	0.642975	0.247396	0.728284
TC3	F	44	malignant	0	0	0.0592677	0.461604	0.0978055	0.0887625	0.295744	0.617105	0.0803314	0.152215	0.0794598	2.52431	0.578382	0.0947086	0.220293	0.111988	0.150686	0.302012	0.0686376	0.163647	5.79972	0.456524	0.850534	0.103471	0.18781	0.0832909	0.0915399	0.420906	0.113848	0.236654	0.222215	0.56602	5.04163	0.648465	1.84335	0.106924	0.474278	0.126115	0.580247	0.374559	0.151952	0.723769	5.71037	0.752206	0.213892	0.617423
TC4	F	39	malignant	1	0	0.0699943	0.405995	0.0875357	0.0699237	0.279819	0.549403	0.0614121	0.165376	0.0640058	3.29155	0.451964	0.136994	0.220605	0.114501	0.143155	0.293533	0.0741281	0.147396	5.18721	0.337466	1.02292	0.118768	0.21454	0.0688829	0.071445	0.305707	0.114346	0.216982	0.230211	0.520685	2.88641	0.511629	1.73849	0.0946776	0.394558	0.11543	0.444225	0.347483	0.146324	0.739003	4.94462	0.571956	0.332834	0.557151
TC5	M	33	malignant	0	0	0.0648008	0.399422	0.089568	0.0793857	0.29585	0.637583	0.0819045	0.192279	0.0792141	2.49198	0.605887	0.10968	0.242158	0.110623	0.152923	0.336255	0.0735963	0.144299	4.92245	0.517398	0.819751	0.119392	0.22036	0.0639092	0.0795288	0.449834	0.10173	0.254028	0.205478	0.588364	3.98248	0.501826	1.48443	0.0961022	0.368715	0.132752	0.646279	0.376269	0.142881	0.461762	4.3178	0.642236	0.222235	0.593455
TC6	M	26	malignant	13	1	0.094705	0.423853	0.103769	0.0992126	0.324734	0.659085	0.0854066	0.203577	0.0770361	3.1147	0.523622	0.101708	0.226163	0.107187	0.180595	0.347398	0.065369	0.181801	5.45533	0.343537	0.883122	0.11091	0.16246	0.0626236	0.0560544	0.428503	0.106484	0.218053	0.196618	0.596001	3.58527	0.670716	1.29589	0.0947897	0.372265	0.104942	0.601283	0.359073	0.157992	0.649851	5.12871	0.433943	0.239511	0.659842
TC7	F	37	malignant	12	1	0.0756101	0.579889	0.105	0.107716	0.281566	0.838078	0.134547	0.177177	0.123199	2.01131	0.554883	0.135517	0.326857	0.0967531	0.169508	0.318145	0.0723241	0.170751	5.28912	0.502165	0.822783	0.134655	0.247924	0.0596508	0.102534	0.592063	0.143137	0.208233	0.286987	0.555133	4.89271	0.734922	1.78718	0.155694	0.512991	0.141049	0.497358	0.41645	0.221684	0.694317	6.04051	0.963642	0.274357	0.64693
TC8	M	29	malignant	12	1	0.0656539	0.447665	0.0574267	0.0726374	0.132621	0.708359	0.0691458	0.183735	0.0730428	1.48434	0.251494	0.0742565	0.301537	0.126926	0.170066	0.340908	0.104907	0.121994	3.27991	0.20873	0.745564	0.111175	0.163119	0.0492062	0.0819147	0.441974	0.102195	0.23546	0.333131	0.620772	3.09445	0.56636	1.53555	0.0834766	0.405634	0.135749	0.705316	0.423882	0.245396	0.435802	5.86234	0.664362	0.192793	0.610449
TC9	F	38	malignant	0	0	0.0727699	0.449806	0.0921556	0.0846495	0.258685	0.623129	0.0930359	0.149098	0.0820744	2.66306	0.500593	0.11348	0.216469	0.12466	0.177678	0.291191	0.0763507	0.171902	5.79706	0.40854	1.1075	0.115111	0.211482	0.0656062	0.0787129	0.370965	0.10794	0.25822	0.225209	0.567424	5.22801	0.594469	2.12606	0.118506	0.445098	0.107454	0.485083	0.377266	0.157582	0.703611	4.98282	0.877853	0.240825	0.649661
TC10	M	36	malignant	9	1	0.093109	0.438552	0.117211	0.101931	0.340659	0.553304	0.0816504	0.188141	0.0691552	4.75286	0.477283	0.124602	0.198887	0.113887	0.169209	0.35673	0.0762427	0.193269	6.80387	0.323809	1.32542	0.114199	0.179489	0.108348	0.0887206	0.327602	0.116508	0.191729	0.273251	0.582875	3.92692	0.692775	1.50056	0.108919	0.452383	0.123963	0.368163	0.393466	0.190248	0.717221	5.82237	0.524871	0.237429	0.720137
TC11	F	56	malignant	0	1	0.0665306	0.537508	0.114496	0.0792123	0.313339	0.721074	0.0744374	0.156968	0.078149	4.61082	0.420398	0.129656	0.27838	0.124826	0.142368	0.287755	0.11018	0.162467	5.90676	0.315567	1.64276	0.107836	0.187965	0.0718603	0.0924977	0.516366	0.107705	0.242517	0.256427	0.557475	3.43042	0.551938	1.86296	0.108507	0.415388	0.124612	0.869874	0.412322	0.180179	0.76224	4.81818	0.634834	0.230392	0.727097
TC12	F	53	malignant	0	0	0.083119	0.440806	0.0891957	0.0700022	0.32325	0.587625	0.0658911	0.167778	0.0614011	3.95445	0.458009	0.163669	0.242144	0.138054	0.137014	0.329306	0.105822	0.17152	6.23529	0.342217	1.75889	0.127207	0.227368	0.0888585	0.0934194	0.379639	0.0807826	0.170228	0.251973	0.579617	3.4494	0.583637	2.38213	0.106858	0.425982	0.117217	0.659646	0.354192	0.196172	0.820764	5.18825	0.692522	0.205085	0.729186
TC13	M	54	malignant	2	0	0.0670256	0.430965	0.130984	0.0825545	0.505933	0.67556	0.0835132	0.176005	0.0662773	5.05005	0.669978	0.180473	0.258807	0.10451	0.118824	0.327258	0.0702133	0.216133	7.68065	0.491809	1.46044	0.136325	0.248743	0.105837	0.103814	0.440261	0.106585	0.2006	0.234584	0.56498	3.72918	0.597855	1.94505	0.130912	0.448588	0.128098	0.664053	0.338163	0.161879	0.850664	5.2684	0.686148	0.263668	0.599865
TC14	F	42	malignant	0	1	0.0715279	0.477616	0.122763	0.0917654	0.343612	0.625861	0.0975507	0.194452	0.0733076	3.64172	0.456323	0.13311	0.235177	0.0969449	0.137859	0.333301	0.0628484	0.204039	6.89975	0.340822	1.08458	0.121539	0.20046	0.0694804	0.0975434	0.430447	0.131065	0.177939	0.239316	0.576209	4.18238	0.625707	1.90633	0.129291	0.456163	0.144221	0.466318	0.380812	0.181387	0.935127	5.56022	0.745463	0.250408	0.617771
TC15	M	28	malignant	1	1	0.0969906	0.519095	0.0881562	0.0838289	0.269408	0.692339	0.0820392	0.141737	0.0857257	3.43689	0.401671	0.0858149	0.247317	0.137669	0.172823	0.333365	0.122409	0.180159	5.84662	0.31848	1.23358	0.110479	0.162707	0.0780845	0.0862908	0.422365	0.0957309	0.323442	0.250633	0.609273	4.16944	0.726447	1.45798	0.102191	0.468019	0.119653	0.593811	0.402455	0.166724	0.842944	5.69873	0.598887	0.22127	0.691934
TC16	F	56	malignant	0	1	0.0747336	0.518218	0.0766397	0.0800114	0.245773	0.719278	0.0619336	0.190496	0.077866	3.01657	0.303536	0.117753	0.227096	0.123899	0.147495	0.335504	0.10233	0.141964	4.59844	0.265666	1.35276	0.142054	0.207461	0.0634916	0.0952627	0.378072	0.0715909	0.204634	0.260842	0.660295	2.22746	0.648724	1.60238	0.101679	0.56065	0.152124	0.640166	0.442352	0.193715	0.625629	6.73612	0.471809	0.224278	0.653768
TC17	F	42	malignant	0	0	0.0681	0.509957	0.0718852	0.079592	0.195928	0.679044	0.0774273	0.168412	0.082899	1.96741	0.344496	0.08516	0.259023	0.114573	0.133624	0.344481	0.0753004	0.134257	5.00841	0.320714	0.679801	0.103649	0.164887	0.0672077	0.0877262	0.419985	0.144362	0.252158	0.303767	0.580362	4.12466	0.66049	1.48277	0.119192	0.539012	0.141323	0.524097	0.409575	0.214179	0.831333	5.9579	0.721474	0.212689	0.691271
TC18	F	36	malignant	0	1	0.0618012	0.397309	0.0987175	0.0772781	0.292498	0.614199	0.0943145	0.170029	0.0659675	2.63885	0.400974	0.1101	0.25066	0.118613	0.128475	0.290016	0.0534666	0.194138	6.63099	0.297225	0.805546	0.100542	0.169455	0.109377	0.0828642	0.42456	0.137181	0.229225	0.2513	0.54943	5.03558	0.594312	1.66951	0.113783	0.48016	0.130976	0.630221	0.339286	0.165143	0.939139	4.49082	0.684035	0.194457	0.611111
TC19	F	46	malignant	0	1	0.0666881	0.394889	0.0709127	0.064772	0.164976	0.549175	0.0666884	0.168352	0.0656103	1.81734	0.435891	0.101444	0.229608	0.122451	0.076654	0.348544	0.0903084	0.101249	4.43784	0.523798	0.822054	0.122749	0.214074	0.0698883	0.107719	0.342459	0.100895	0.170295	0.263368	0.568228	4.91866	0.611947	1.86089	0.132244	0.531177	0.120375	0.519775	0.365589	0.162034	0.679643	6.01821	0.893901	0.212465	0.669336
TC20	M	32	malignant	7	1	0.0774529	0.347218	0.0929298	0.0753269	0.210585	0.499051	0.0675037	0.196782	0.0446041	2.89072	0.277577	0.0710348	0.184778	0.106558	0.107383	0.3377	0.0522136	0.141957	5.69662	0.217701	0.628838	0.0891544	0.13055	0.0505512	0.0736674	0.294608	0.121503	0.191771	0.229686	0.555687	3.59925	0.530821	1.14767	0.102586	0.4213	0.138109	0.492751	0.341504	0.135555	0.672073	4.98546	0.430454	0.180123	0.646925
TC21	F	43	malignant	0	1	0.0915443	0.59365	0.0938566	0.100759	0.272263	0.778502	0.0914037	0.158582	0.0949044	2.10801	0.708134	0.11823	0.30304	0.149916	0.173138	0.352641	0.0976937	0.172652	5.99446	0.756627	0.8448	0.134945	0.249711	0.0536117	0.0996978	0.479069	0.15156	0.309152	0.322808	0.658538	6.13524	0.759202	1.98299	0.145942	0.48891	0.117145	0.588593	0.420766	0.202931	0.803332	5.37525	1.01457	0.24849	0.68959
TC22	M	24	malignant	1	1	0.0650221	0.426716	0.0862606	0.0764537	0.285745	0.75604	0.0688555	0.173264	0.0872535	2.88036	0.458136	0.127745	0.29779	0.121492	0.136565	0.321195	0.0946457	0.126622	4.64679	0.366469	1.03816	0.114676	0.188814	0.0443324	0.0790565	0.448992	0.118772	0.304279	0.262554	0.570581	3.09485	0.493325	1.72992	0.0993843	0.394334	0.133606	0.656162	0.378272	0.164679	0.756729	4.50071	0.623215	0.200823	0.665765
TC23	F	55	malignant	6	1	0.0739606	0.456935	0.11094	0.0838693	0.417923	0.564877	0.0777741	0.162873	0.0733669	3.98699	0.617287	0.186059	0.222687	0.124908	0.129037	0.341564	0.0814568	0.18622	7.21043	0.391227	1.53208	0.145106	0.265429	0.0727574	0.0969645	0.370664	0.116355	0.23767	0.334299	0.569938	4.13629	0.616137	2.06392	0.147361	0.450038	0.123966	0.56139	0.352091	0.205433	0.912513	4.86862	0.680296	0.330605	0.686079
TC24	F	36	malignant	7	0	0.0743884	0.518197	0.0413264	0.0602888	0.0852317	0.668723	0.0565546	0.176302	0.0734489	1.08311	0.233302	0.0580461	0.211636	0.114043	0.0960302	0.414531	0.101095	0.0971259	3.10245	0.311567	0.413343	0.108441	0.151732	0.0694593	0.0931273	0.315488	0.162903	0.344204	0.298162	0.565803	3.10929	0.707418	1.11574	0.112611	0.52745	0.145927	0.369976	0.445985	0.181784	0.425199	6.15572	0.594478	0.257084	0.748376
TC25	F	31	malignant	0	0	0.0884555	0.428379	0.101522	0.0836293	0.332515	0.568085	0.0833129	0.170263	0.076525	3.43286	0.536941	0.125364	0.216367	0.140116	0.168364	0.339708	0.0901264	0.199893	7.19626	0.407795	1.01764	0.122066	0.201398	0.0667701	0.0809616	0.348515	0.12715	0.243229	0.225506	0.615958	5.28935	0.657874	1.58937	0.114508	0.430494	0.118391	0.353399	0.373821	0.144582	0.743648	5.2567	0.66261	0.228709	0.678708
TC26	F	47	malignant	0	0	0.0595651	0.368244	0.0739552	0.0613435	0.195602	0.561812	0.0651309	0.171998	0.0532572	1.83664	0.349102	0.0911011	0.218049	0.116064	0.106232	0.321957	0.0665104	0.119053	4.66723	0.319489	0.711842	0.105462	0.173186	0.0894979	0.0918963	0.36998	0.104385	0.248328	0.261891	0.600813	4.37387	0.607058	1.55979	0.113617	0.520431	0.134816	0.587485	0.357253	0.162673	0.606214	5.61447	0.690254	0.211001	0.595719
TC27	F	51	malignant	0	0	0.100078	0.442665	0.072963	0.0854484	0.348008	0.609571	0.0718569	0.160769	0.0845317	3.53625	0.722748	0.124741	0.195721	0.147085	0.149279	0.372504	0.146577	0.161519	5.24757	0.558915	1.00635	0.147151	0.24316	0.0996594	0.0890128	0.361402	0.084606	0.218737	0.273142	0.647672	3.28097	0.781339	1.18072	0.119022	0.528847	0.126083	0.474351	0.388545	0.183953	0.791695	6.14667	0.46204	0.236121	0.701489
TC28	M	29	malignant	13	1	0.0988952	0.330064	0.0492837	0.0554371	0.202096	0.618117	0.0384063	0.189252	0.0495894	2.62107	0.335573	0.0531055	0.231593	0.149753	0.140464	0.403543	0.182012	0.165685	4.30161	0.260662	0.790403	0.111296	0.144674	0.0741417	0.0657222	0.339419	0.0617557	0.183565	0.193634	0.727925	2.65138	0.555175	1.12374	0.0834168	0.436008	0.102971	0.734563	0.360527	0.135547	0.648904	5.83844	0.381098	0.154477	0.564615
TC29	M	32	malignant	0	0	0.0777241	0.421277	0.0879827	0.0829417	0.243453	0.646596	0.0792862	0.20941	0.0686886	1.85818	0.406083	0.0652987	0.224508	0.113875	0.1439	0.346736	0.0757964	0.150802	4.75981	0.316599	0.562441	0.112337	0.137198	0.0601798	0.0851937	0.428476	0.126754	0.184354	0.241284	0.662299	3.86058	0.666335	1.0748	0.0808311	0.47384	0.148638	0.558299	0.385553	0.182831	0.593288	6.17694	0.426015	0.169534	0.692896
TC30	F	58	malignant	0	1	0.064178	0.46195	0.0956167	0.082649	0.374857	0.658227	0.0671358	0.194956	0.0767461	3.05713	0.624343	0.142831	0.236325	0.116683	0.112424	0.333615	0.0703371	0.148287	5.21454	0.454143	0.936233	0.155582	0.254712	0.0977594	0.107453	0.43383	0.132037	0.221085	0.234075	0.584808	2.99835	0.675949	1.336	0.132194	0.580336	0.130966	0.585537	0.407558	0.162967	0.621249	6.36338	0.51092	0.276935	0.673269
TC31	M	56	malignant	2	1	0.0727169	0.343948	0.0738576	0.070081	0.233054	0.559649	0.0479555	0.204953	0.049697	3.3324	0.357787	0.107751	0.23049	0.125409	0.12214	0.368812	0.122818	0.137572	4.36218	0.293324	1.01517	0.119283	0.159197	0.0772577	0.0770209	0.303688	0.0788644	0.144612	0.207916	0.670468	2.15482	0.481677	1.33115	0.0871799	0.402875	0.141073	0.539843	0.3366	0.115568	0.571448	5.32448	0.37646	0.170836	0.666878
TC32	F	39	malignant	2	1	0.0791487	0.687316	0.144574	0.121489	0.327598	0.996253	0.158766	0.1807	0.155748	2.70451	0.580782	0.113952	0.397828	0.119684	0.211538	0.318015	0.0947269	0.207815	6.87594	0.476769	0.865701	0.112509	0.193988	0.0460804	0.0878022	0.688057	0.235122	0.276448	0.278124	0.635251	6.60988	0.655698	1.59459	0.151181	0.394964	0.130303	0.620196	0.380682	0.209778	0.734023	4.29789	0.821871	0.209409	0.725747
TC33	F	46	malignant	0	1	0.0506073	0.356362	0.085302	0.0666083	0.291578	0.586061	0.0724294	0.191207	0.0525287	2.41123	0.46005	0.112189	0.27326	0.108022	0.0972855	0.318807	0.0729503	0.164874	5.22282	0.419779	0.76087	0.134024	0.207812	0.0517376	0.106968	0.464707	0.0952999	0.166476	0.261189	0.647246	4.23835	0.64694	1.50868	0.141401	0.536904	0.163142	0.838564	0.41411	0.202751	0.692727	6.40914	0.66253	0.177352	0.539221
TC34	F	44	malignant	0	1	0.0718597	0.370639	0.125028	0.106259	0.276417	0.554816	0.0814296	0.184936	0.0673893	3.06453	0.536894	0.0680249	0.284424	0.0893809	0.161748	0.352696	0.0931595	0.137304	6.60473	0.453532	0.836565	0.0954968	0.130131	0.0482878	0.0366615	0.383431	0.191597	0.243318	0.258226	0.685653	4.79484	0.544008	1.49273	0.107408	0.374309	0.139407	0.605427	0.373138	0.147816	0.924629	5.67202	0.590902	0.220626	0.648763
TC35	F	48	malignant	0	1	0.0712187	0.435054	0.0911364	0.0853513	0.259479	0.738178	0.0800231	0.192674	0.0764582	2.10198	0.459101	0.0866968	0.28153	0.122836	0.165446	0.310333	0.0724514	0.169103	5.43807	0.330834	0.82627	0.109695	0.145377	0.0494363	0.0765932	0.462472	0.118126	0.265797	0.256594	0.68402	4.32306	0.571869	1.46397	0.100005	0.427247	0.142075	0.667017	0.397516	0.170251	0.829485	4.97425	0.582636	0.182916	0.662998
TC36	F	27	malignant	0	1	0.0702157	0.423723	0.103491	0.0914948	0.255201	0.620163	0.108809	0.223364	0.0750885	2.07037	0.472621	0.0731117	0.231248	0.101994	0.137724	0.353519	0.0591333	0.169291	5.431	0.445601	0.459924	0.121041	0.155926	0.070198	0.0848807	0.446323	0.17948	0.193184	0.253338	0.638909	4.55275	0.723493	0.968424	0.109849	0.457588	0.150544	0.473919	0.388832	0.196726	0.749772	5.59175	0.456942	0.205472	0.686721
TC37	F	50	malignant	0	1	0.0971723	0.70406	0.119068	0.122633	0.308418	0.885412	0.102341	0.175133	0.122503	3.69219	0.565795	0.163409	0.338264	0.138845	0.195124	0.37009	0.0926702	0.174749	5.97595	0.48729	1.36067	0.14503	0.232126	0.0536239	0.109293	0.506529	0.212558	0.29299	0.330747	0.669059	4.56051	0.683998	1.92012	0.130092	0.435311	0.120854	0.549138	0.446096	0.213919	0.765497	5.68842	0.805432	0.256129	0.707477
TC38	F	41	malignant	1	1	0.116228	0.453032	0.10671	0.0979955	0.295952	0.705932	0.102896	0.231609	0.0806051	2.61964	0.551019	0.136048	0.369613	0.0883732	0.126374	0.307885	0.0765484	0.178193	5.76653	0.494987	0.689929	0.128731	0.187661	0.0621814	0.0986326	0.544404	0.16028	0.22387	0.309465	0.64579	4.2785	0.560985	1.28969	0.12035	0.4342	0.163372	0.702845	0.422678	0.196627	0.677296	5.22947	0.611363	0.251177	0.701213
TC39	F	33	malignant	3	1	0.0593482	0.378715	0.0804193	0.0667019	0.223104	0.607594	0.0753085	0.192954	0.0592901	1.8612	0.397272	0.0532776	0.219306	0.131451	0.131834	0.354454	0.0601986	0.15124	5.56601	0.316595	0.567373	0.0759156	0.104061	0.0790926	0.0702493	0.381263	0.124479	0.196287	0.288024	0.687559	5.38125	0.630947	1.28753	0.0826137	0.467507	0.137568	0.567112	0.300519	0.169547	0.692197	4.12211	0.560043	0.125282	0.583488
TC40	F	35	malignant	0	1	0.0731851	0.553931	0.0951019	0.0970356	0.293488	0.81981	0.0851277	0.194556	0.0926457	2.18453	0.67854	0.123437	0.323596	0.125672	0.157793	0.329379	0.0706162	0.137504	4.82019	0.626026	0.780986	0.141138	0.236404	0.0816001	0.104325	0.507027	0.165453	0.340794	0.312283	0.658402	4.30505	0.634654	1.47383	0.142283	0.454909	0.130183	0.599291	0.450329	0.193273	0.619731	5.02409	0.678769	0.275872	0.710917
TC41	F	37	malignant	0	1	0.0750461	0.563254	0.0829926	0.0925792	0.221154	0.743329	0.0828887	0.175249	0.0945892	2.45654	0.400163	0.0822768	0.314336	0.13347	0.166465	0.382642	0.0976357	0.154905	5.0741	0.382201	0.681378	0.105792	0.145611	0.0675704	0.0913184	0.54852	0.126431	0.32062	0.310344	0.702389	4.17849	0.741356	1.11854	0.106756	0.49833	0.15954	0.597125	0.445377	0.211694	0.597013	5.70143	0.56209	0.212163	0.799361
TC42	M	49	malignant	0	1	0.0661221	0.420908	0.0804688	0.0751498	0.209503	0.63647	0.0619106	0.204411	0.0690007	2.2526	0.365104	0.0847956	0.268549	0.117226	0.135304	0.373538	0.0877654	0.13917	4.60405	0.339949	0.749286	0.105493	0.141226	0.0485047	0.09404	0.431966	0.0973565	0.325798	0.256994	0.690063	3.13816	0.56235	1.20747	0.087318	0.458685	0.17377	0.722508	0.458206	0.155727	0.477238	5.23457	0.463338	0.182247	0.727954
TC43	M	31	malignant	8	1	0.0605866	0.341027	0.0743161	0.0696014	0.256535	0.520389	0.0631067	0.189155	0.0493955	2.84519	0.365877	0.0851442	0.179354	0.119824	0.109988	0.350393	0.0627301	0.152896	5.59919	0.300067	0.798108	0.117673	0.161813	0.0722452	0.0914639	0.320465	0.0763425	0.196847	0.203429	0.686875	3.66566	0.575102	1.38657	0.098181	0.506233	0.146693	0.642872	0.367676	0.122025	0.75188	5.53827	0.452542	0.180841	0.546661
TC44	F	47	malignant	0	1	0.0642726	0.452452	0.082121	0.0838822	0.277423	0.633468	0.0722743	0.157893	0.0837333	3.33301	0.522785	0.122765	0.253019	0.133166	0.138175	0.334361	0.0909404	0.151841	5.38738	0.470032	1.0454	0.136639	0.190273	0.0492241	0.0975417	0.451404	0.116532	0.258948	0.281773	0.67269	4.5113	0.714174	1.41986	0.108769	0.531661	0.144974	0.654195	0.41264	0.167836	0.760861	6.16595	0.581674	0.247722	0.646558
TC45	M	36	malignant	2	1	0.0750577	0.460315	0.0814185	0.084728	0.222431	0.637165	0.0727564	0.212556	0.0669183	2.30397	0.400159	0.0812067	0.225827	0.12626	0.146723	0.41409	0.0792691	0.140809	4.8008	0.35053	0.855252	0.104827	0.1508	0.0569941	0.09472	0.373753	0.124262	0.286498	0.248835	0.742038	3.71841	0.56791	1.30331	0.0894482	0.440685	0.163973	0.437134	0.411674	0.151082	0.632336	4.79754	0.549786	0.185256	0.720274
TC46	M	36	malignant	5	0	0.0617066	0.377262	0.0882522	0.0908069	0.259064	0.620182	0.0812752	0.228577	0.0601372	1.80374	0.454801	0.10633	0.275262	0.10677	0.126848	0.373916	0.0674004	0.144547	4.60918	0.357074	0.688093	0.124674	0.165417	0.066632	0.099065	0.414547	0.0955459	0.212431	0.270086	0.707052	3.60848	0.618315	1.24489	0.0892655	0.436817	0.164496	0.843688	0.445714	0.169286	0.610697	5.35305	0.431255	0.179877	0.771621
TC47	M	30	malignant	0	0	0.0616103	0.577272	0.0804211	0.083322	0.23366	0.834461	0.0847136	0.188825	0.092815	1.8995	0.407715	0.100144	0.368637	0.124582	0.180917	0.351954	0.0854402	0.134451	4.35502	0.340729	0.721766	0.121168	0.173426	0.0606438	0.0879822	0.626503	0.175404	0.345835	0.287763	0.690929	3.73787	0.652175	1.27208	0.100098	0.449668	0.161825	0.725337	0.439893	0.180108	0.546374	5.1886	0.637681	0.193795	0.661778
TC48	F	53	malignant	0	0	0.0645123	0.503433	0.0852053	0.0794812	0.163959	0.71172	0.0606155	0.225876	0.0673493	2.20569	0.252876	0.104247	0.294111	0.09868	0.141643	0.367576	0.0825676	0.126782	4.27639	0.220808	0.739482	0.114687	0.158788	0.0498948	0.0885146	0.436165	0.119191	0.245982	0.289797	0.660904	2.76876	0.529872	1.29049	0.0977059	0.341088	0.147757	0.534547	0.39986	0.17646	0.576092	4.71892	0.453695	0.255258	0.669386
TC49	F	33	malignant	1	0	0.0794648	0.426409	0.0898003	0.0860643	0.251711	0.645624	0.0803828	0.184124	0.0799008	2.97511	0.380772	0.0786474	0.269723	0.141999	0.170844	0.356517	0.097476	0.166101	5.77976	0.305359	0.717561	0.115366	0.149193	0.0447304	0.0947962	0.459885	0.121678	0.21976	0.251775	0.756608	4.42789	0.687573	1.35975	0.0912343	0.451849	0.141249	0.800292	0.410361	0.159274	0.809235	5.50616	0.55832	0.176717	0.701662
TC50	M	40	malignant	1	1	0.0772598	0.327772	0.0839382	0.0738466	0.262698	0.495273	0.0645432	0.173122	0.0573471	3.20657	0.28986	0.12534	0.228997	0.139652	0.154605	0.325207	0.0875363	0.185594	6.23558	0.215266	1.24609	0.126051	0.170341	0.0631505	0.0920005	0.283616	0.0912003	0.207116	0.227953	0.68518	3.13271	0.501818	2.12207	0.0753948	0.376541	0.123401	0.579496	0.361299	0.139088	0.874773	5.1213	0.521095	0.246248	0.620757
TC51	M	39	malignant	6	1	0.0640047	0.321822	0.0844673	0.079488	0.38241	0.600856	0.0738069	0.217617	0.0561847	2.81444	0.525143	0.164193	0.218044	0.137372	0.133871	0.363247	0.0854394	0.183098	5.48429	0.380304	1.21443	0.158778	0.221529	0.071475	0.106019	0.379538	0.0792118	0.234539	0.217193	0.768817	3.53909	0.691059	1.53851	0.0976166	0.481028	0.156957	0.796623	0.398071	0.141454	0.596373	5.87465	0.419268	0.179162	0.683722
TC52	F	50	malignant	4	1	0.0637495	0.371762	0.0927181	0.0866346	0.270019	0.504695	0.0795389	0.201109	0.0511515	2.53414	0.465215	0.122371	0.222706	0.116397	0.118568	0.338906	0.0570691	0.159329	5.56667	0.394407	0.924772	0.147592	0.218493	0.0605652	0.11378	0.348608	0.0989548	0.163594	0.251634	0.719057	4.51324	0.676893	1.73275	0.124744	0.521236	0.158863	0.647367	0.426415	0.164998	0.625911	6.47101	0.715245	0.190026	0.641174
TC53	F	51	malignant	1	1	0.085417	0.438203	0.0892534	0.0727698	0.366649	0.700617	0.0655737	0.179168	0.0640451	4.0166	0.573681	0.153446	0.255077	0.13209	0.126598	0.363385	0.10283	0.158636	5.82619	0.370563	1.05929	0.161763	0.25251	0.0737363	0.0977247	0.393875	0.0990041	0.204059	0.207973	0.686291	2.62018	0.618646	1.6398	0.119106	0.441907	0.12798	0.610216	0.367945	0.125823	0.754548	5.84427	0.516633	0.269195	0.597243
TC54	F	49	malignant	0	1	0.075122	0.565963	0.107165	0.0991233	0.32543	0.752787	0.0880949	0.183504	0.115305	2.45276	0.647781	0.125176	0.30832	0.14011	0.16423	0.349236	0.115623	0.172417	5.74339	0.572125	0.956879	0.152001	0.234497	0.188858	0.133984	0.554856	0.127192	0.228993	0.283639	0.686088	4.56763	0.784087	1.34586	0.139699	0.582044	0.15273	0.63058	0.408233	0.1845	0.867061	5.8891	0.659886	0.257753	0.781824
TC55	M	39	malignant	3	0	0.0706779	0.331354	0.0917107	0.0776535	0.263656	0.57308	0.0747388	0.207061	0.0559713	2.5646	0.470651	0.0980413	0.218613	0.120647	0.143498	0.345057	0.0723433	0.168048	5.49656	0.398858	0.739846	0.116083	0.164348	0.0607231	0.0806135	0.355406	0.0966498	0.19566	0.221987	0.705303	4.24145	0.52635	1.28186	0.0985249	0.37086	0.137868	0.615013	0.322656	0.116775	0.667931	4.74974	0.47528	0.210762	0.660693
TC56	F	35	malignant	19	1	0.0666147	0.498743	0.0664014	0.0816453	0.204796	0.683792	0.065093	0.179965	0.10368	2.10289	0.457824	0.157194	0.283113	0.137447	0.14074	0.399401	0.158751	0.123556	4.3353	0.482971	0.708356	0.151826	0.23665	0.0582274	0.126222	0.419296	0.13845	0.194315	0.530927	0.709388	3.66011	0.66572	1.38249	0.121489	0.524939	0.15496	0.543962	0.394983	0.287291	0.532499	6.4459	0.624292	0.30917	0.681805
TC57	F	32	malignant	0	0	0.0579728	0.57547	0.0687856	0.0873635	0.118782	0.862586	0.0646332	0.215121	0.0835201	0.753253	0.426155	0.0507516	0.273071	0.102426	0.115302	0.378758	0.0738162	0.0736493	2.65334	0.630561	0.292586	0.125924	0.160061	0.0489482	0.101702	0.446944	0.168994	0.256054	0.305192	0.703345	3.67119	0.768726	0.828999	0.118704	0.498704	0.14988	0.426495	0.43558	0.212852	0.395198	6.55399	0.471764	0.167609	0.636426
TC58	F	42	malignant	10	1	0.0789602	0.370661	0.109776	0.0891415	0.408712	0.542513	0.0952379	0.222444	0.0543391	3.28283	0.558318	0.149025	0.219403	0.14725	0.135138	0.408082	0.0963846	0.229364	6.31765	0.455302	1.00567	0.178667	0.2365	0.0745212	0.126076	0.396744	0.0972286	0.174406	0.26816	0.8148	4.33805	0.760506	1.57723	0.107232	0.620988	0.188135	0.726155	0.447449	0.187815	0.691809	6.58808	0.593689	0.191114	0.634017
TC59	F	46	malignant	0	0	0.0577517	0.462425	0.0950864	0.0754571	0.242223	0.692636	0.0824733	0.178517	0.0747791	2.08485	0.437379	0.0820419	0.294934	0.122194	0.123719	0.305716	0.0639071	0.162372	5.77093	0.394804	0.637656	0.117932	0.163454	0.0668458	0.10102	0.491157	0.186207	0.201195	0.278208	0.677081	4.96018	0.578619	1.30324	0.117828	0.495304	0.150035	0.610836	0.368889	0.168865	0.724963	5.34862	0.619955	0.202862	0.576726
TC60	M	32	malignant	0	1	0.0827636	0.33978	0.0875991	0.0743414	0.240934	0.593588	0.0687217	0.193298	0.0476245	3.68509	0.316401	0.0495077	0.281612	0.126432	0.107476	0.42796	0.13675	0.178099	6.06096	0.242867	0.938938	0.0965708	0.107739	0.14997	0.0827566	0.339566	0.0779507	0.180885	0.256528	0.768004	3.38877	0.570716	1.08903	0.067493	0.449488	0.14648	0.777108	0.360333	0.132911	0.864701	5.20216	0.329676	0.123103	0.614786
TC61	F	48	malignant	0	0	0.0772543	0.469734	0.0987006	0.0868273	0.318598	0.697976	0.0750062	0.163481	0.0743818	3.62228	0.536285	0.121498	0.257224	0.144791	0.141529	0.31749	0.0871339	0.175909	6.4985	0.446683	1.03939	0.133698	0.223015	0.128511	0.105458	0.439058	0.117548	0.214777	0.235174	0.695001	4.66244	0.655102	1.76995	0.127764	0.505531	0.121379	0.607729	0.360929	0.153214	0.803731	5.52542	0.727694	0.224492	0.629951
TC62	M	41	malignant	5	\	0.0724156	0.36527	0.0960676	0.070528	0.377314	0.589866	0.071857	0.167931	0.0539244	3.18842	0.486689	0.147995	0.242261	0.149169	0.136376	0.289012	0.104957	0.209149	7.43022	0.319742	1.11642	0.130547	0.228046	0.124988	0.0993966	0.359137	0.110539	0.185492	0.257303	0.676577	4.18989	0.507049	1.98999	0.120076	0.443359	0.120835	0.605992	0.32079	0.138401	0.930995	4.62133	0.646981	0.225632	0.612918
TC63	F	46	malignant	1	0	0.0777616	0.51894	0.105005	0.0882047	0.303507	0.686102	0.0891171	0.173639	0.0820461	2.65846	0.504748	0.106194	0.258616	0.137413	0.145557	0.351328	0.0828857	0.179171	6.41865	0.401817	0.753934	0.127826	0.182415	0.105914	0.110351	0.443628	0.140152	0.247704	0.295715	0.724041	5.05537	0.721106	1.40786	0.122832	0.526796	0.140417	0.595543	0.369017	0.164759	1.07322	5.37473	0.579214	0.203984	0.664996
TC64	F	46	malignant	3	1	0.0832494	0.479364	0.0405374	0.0658375	0.0990325	0.72862	0.0569786	0.16922	0.0654548	1.00511	0.350699	0.0455839	0.282543	0.168651	0.111798	0.494607	0.19391	0.143514	3.54703	0.40184	0.429182	0.118715	0.16267	0.0580053	0.102063	0.341049	0.107817	0.198099	0.308241	0.785447	4.15853	0.74659	1.08678	0.0936762	0.462922	0.131055	0.575226	0.370376	0.189141	0.544569	5.87955	0.558517	0.208984	0.725534
TC65	F	38	malignant	0	1	0.0658355	0.442607	0.0843178	0.0786989	0.240443	0.651156	0.07565	0.181182	0.0676031	2.20419	0.433549	0.0896075	0.248655	0.125422	0.120377	0.357802	0.0648406	0.154078	6.02491	0.409911	0.757645	0.114335	0.189521	0.0648968	0.100513	0.376525	0.179601	0.227837	0.288322	0.704932	4.50118	0.582582	1.83412	0.136407	0.438395	0.136117	0.446806	0.328378	0.171992	0.924688	4.68814	0.741596	0.195533	0.555901
TC66	F	41	malignant	2	1	0.0665961	0.388569	0.0861815	0.0828441	0.23159	0.505907	0.0699333	0.191089	0.0507247	2.49408	0.399984	0.115532	0.190226	0.12778	0.122277	0.354832	0.062712	0.137893	5.2221	0.349625	0.830249	0.139064	0.202559	0.0717429	0.110511	0.284819	0.128574	0.208444	0.299148	0.683871	3.7927	0.66421	1.65845	0.126115	0.524513	0.14888	0.391854	0.394697	0.147908	0.822434	6.17859	0.584682	0.257255	0.589101
TC67	F	42	malignant	0	0	0.0786431	0.413056	0.0811651	0.0666315	0.24444	0.499767	0.0590538	0.207281	0.0494981	3.49816	0.405058	0.152451	0.174222	0.14153	0.112223	0.418688	0.113304	0.136835	5.50648	0.330295	1.60464	0.139699	0.222405	0.0619767	0.106095	0.24981	0.0720778	0.180816	0.280909	0.653529	3.23851	0.719557	2.11297	0.0996367	0.42582	0.132542	0.394813	0.394323	0.182833	0.67931	5.57528	0.561658	0.17551	0.742774
TC68	F	56	malignant	17	1	0.0503505	0.427945	0.0680676	0.0669803	0.257082	0.540037	0.056121	0.203088	0.0554375	3.37025	0.458209	0.106571	0.223483	0.112526	0.0884455	0.41781	0.089914	0.124509	4.86463	0.463026	1.09069	0.122284	0.219803	0.0575734	0.0979155	0.333947	0.0801529	0.178219	0.279732	0.663981	2.59859	0.553832	1.2943	0.144873	0.306967	0.130639	0.572494	0.333429	0.196832	0.520667	4.80876	0.445432	0.191149	0.746726
TC69	M	43	malignant	10	1	0.06537	0.336622	0.0510518	0.0557888	0.1814	0.628003	0.0451994	0.205843	0.0429294	1.71946	0.362367	0.0744586	0.225292	0.120179	0.0913739	0.379773	0.0991071	0.114667	3.8309	0.290404	0.55782	0.124167	0.163609	0.0623247	0.096603	0.346794	0.0730439	0.195006	0.22939	0.763957	2.87145	0.548052	1.06167	0.0733943	0.463737	0.14626	0.698959	0.35537	0.147645	0.486401	5.38253	0.36917	0.154324	0.569039
TC70	F	47	malignant	0	0	0.0606447	0.462677	0.0820663	0.0666027	0.21564	0.674681	0.0660831	0.192185	0.0624392	2.65107	0.364628	0.10294	0.221649	0.125672	0.107822	0.367122	0.0793798	0.12804	5.0865	0.327666	0.730704	0.116628	0.182347	0.08056	0.0950766	0.367458	0.114215	0.192528	0.267519	0.693983	3.32553	0.660352	1.28643	0.108969	0.419013	0.12792	0.454009	0.326183	0.161581	0.770005	4.98037	0.500668	0.223549	0.617049
TC71	F	46	malignant	0	1	0.0549333	0.47803	0.103709	0.0833104	0.286254	0.644565	0.080005	0.190825	0.0686503	2.79346	0.50314	0.151168	0.226296	0.130956	0.129268	0.330493	0.0679079	0.159747	5.65884	0.43468	1.03248	0.0954384	0.261636	0.120315	0.130297	0.392562	0.150887	0.144762	0.3257	0.665814	4.42677	0.59448	2.13015	0.201304	0.404651	0.152336	0.480817	0.355935	0.218298	0.830503	5.36746	0.861756	0.25927	0.757482
TC72	F	57	malignant	1	1	0.0810777	0.398194	0.123273	0.0692465	0.425011	0.485064	0.0602098	0.154319	0.042519	5.73896	0.641698	0.22228	0.146304	0.159372	0.146973	0.404267	0.128761	0.216845	7.19592	0.486495	3.0176	0.0661802	0.360241	0.0662543	0.126495	0.233648	0.0732084	0.12038	0.337372	0.653268	3.60204	0.662235	3.67186	0.140811	0.285136	0.119334	0.359896	0.264246	0.206735	0.80403	4.63036	0.787924	0.266406	0.630798
TC73	M	52	malignant	4	1	0.0721198	0.4616	0.0988061	0.0824075	0.364147	0.681886	0.0898126	0.186197	0.0803829	3.72423	0.546689	0.145303	0.249376	0.111585	0.130496	0.332251	0.0728881	0.159864	6.11643	0.391157	0.980843	0.11483	0.257479	0.0883956	0.0705616	0.397408	0.117846	0.201628	0.197873	0.391221	3.12722	0.511557	1.69139	0.124088	0.380794	0.114971	0.672961	0.341214	0.169031	0.663185	4.59015	0.63188	0.301378	0.5629
TC74	F	50	malignant	0	0	0.0660096	0.444973	0.0970487	0.0744497	0.310986	0.555399	0.0908418	0.195213	0.0626647	2.51575	0.528168	0.0888958	0.176729	0.0959831	0.106917	0.318715	0.0548753	0.155316	6.11044	0.377409	0.812737	0.0834497	0.183744	0.151699	0.086869	0.310023	0.106522	0.164848	0.210147	0.390441	4.34127	0.539687	1.56904	0.127467	0.423833	0.128313	0.485187	0.347522	0.183526	0.558017	4.75922	0.556441	0.141843	0.625001
TC75	M	40	malignant	1	1	0.0625295	0.407707	0.0788876	0.0726599	0.283061	0.529295	0.0894644	0.209869	0.0606564	3.17891	0.384862	0.0976214	0.181919	0.0880069	0.104104	0.324546	0.0664874	0.12691	4.42483	0.276426	0.830559	0.0801103	0.162046	0.0787572	0.0662026	0.313249	0.0869765	0.173143	0.182746	0.403872	2.62784	0.550558	1.13059	0.0952641	0.423878	0.130924	0.585266	0.336012	0.165908	0.564841	5.32156	0.423692	0.155886	0.624199
BTN1	M	57	benign nodules	0	0	0.0900703	0.379797	0.0631581	0.0771785	0.25941	0.586987	0.063387	0.154716	0.0743326	2.74117	0.529021	0.104727	0.245453	0.137702	0.168496	0.309375	0.133223	0.174287	5.21824	0.451613	0.81806	0.128162	0.237953	0.0639862	0.0772681	0.336797	0.0804997	0.21856	0.239646	0.573764	3.31838	0.522758	1.72059	0.118278	0.414564	0.104035	0.635167	0.390355	0.159527	0.603469	5.51169	0.678883	0.253417	0.610228
BTN2	F	36	benign nodules	0	0	0.0780886	0.433597	0.104959	0.0835912	0.314193	0.629434	0.0994798	0.191423	0.0738179	3.22038	0.448625	0.12352	0.239413	0.103993	0.136798	0.328902	0.0585888	0.197133	6.00061	0.335437	0.833369	0.128691	0.22055	0.0451407	0.0897283	0.433438	0.119718	0.222258	0.264526	0.582155	4.02821	0.602365	1.52156	0.12061	0.432928	0.148516	0.750096	0.371629	0.173154	0.646599	5.71062	0.638794	0.255927	0.576859
BTN3	F	30	benign nodules	0	0	0.0872632	0.57056	0.095696	0.0878811	0.236602	0.665646	0.101198	0.151014	0.0832101	2.59274	0.422723	0.0619732	0.21582	0.128446	0.174754	0.326394	0.0679078	0.181422	6.36148	0.373174	0.626677	0.094416	0.145026	0.0819465	0.0782762	0.422708	0.129807	0.242323	0.294321	0.584143	5.389	0.75705	1.13614	0.0990237	0.511167	0.113242	0.483169	0.410974	0.19748	0.697848	5.94962	0.519519	0.205842	0.627844
BTN4	F	57	benign nodules	0	0	0.0797812	0.57299	0.0552517	0.0662293	0.13169	0.90431	0.045885	0.152392	0.0974711	3.0875	0.189684	0.0934811	0.319743	0.156918	0.193673	0.391149	0.185758	0.145648	3.49186	0.171215	1.42258	0.0973418	0.13166	0.0767885	0.0627783	0.509348	0.0994054	0.313295	0.236172	0.648161	2.06601	0.572542	1.90877	0.0599872	0.430926	0.107961	0.734206	0.42973	0.196089	0.518675	6.03338	0.678512	0.209814	0.577607
BTN5	F	40	benign nodules	0	0	0.0870706	0.615866	0.110644	0.0990048	0.248223	0.795756	0.104682	0.149506	0.0992163	2.27048	0.452336	0.108055	0.333002	0.123324	0.210461	0.318602	0.0904007	0.188418	6.69291	0.377385	0.7513	0.11392	0.208912	0.0572193	0.0816448	0.603577	0.199649	0.263315	0.261874	0.585556	6.49458	0.732446	1.78381	0.153705	0.463684	0.113821	0.514172	0.39483	0.195023	0.69336	5.47605	1.14452	0.300887	0.715737
BTN6	F	49	benign nodules	0	0	0.120362	0.465131	0.0830859	0.0796792	0.296018	0.589245	0.0804003	0.133278	0.0688122	3.82267	0.506926	0.067054	0.192295	0.168076	0.202199	0.329459	0.152367	0.232669	7.82208	0.44548	0.8722	0.0849223	0.13348	0.0462462	0.0518835	0.301433	0.104789	0.305232	0.2755	0.586634	4.6452	0.699573	1.41704	0.0951114	0.341931	0.113882	0.463182	0.389775	0.17135	1.13414	5.52271	0.470214	0.176195	0.678787
BTN7	F	44	benign nodules	0	0	0.0692107	0.525491	0.0950209	0.0780433	0.305426	0.616924	0.0805887	0.137822	0.0776443	2.52429	0.627536	0.094153	0.21676	0.149482	0.153571	0.362788	0.0984187	0.196387	6.81445	0.652335	0.738455	0.117423	0.211138	0.0825749	0.100368	0.397483	0.0947807	0.270878	0.297032	0.581316	5.82012	0.967967	1.49353	0.147416	0.552161	0.152905	0.512809	0.394405	0.193495	0.843812	6.11947	0.660487	0.21711	0.735691
BTN8	F	26	benign nodules	0	0	0.0799906	0.495583	0.082432	0.0919172	0.154831	0.807085	0.0806241	0.180228	0.0966573	2.1637	0.343965	0.0586538	0.312362	0.124012	0.16599	0.329239	0.0938934	0.127467	4.48538	0.331736	0.736605	0.0993515	0.139288	0.0492875	0.0771362	0.530017	0.144289	0.284412	0.268215	0.613424	4.37593	0.721444	1.18177	0.108709	0.471908	0.148965	0.60533	0.467426	0.19952	0.541784	6.18735	0.652233	0.188268	0.660354
BTN9	F	42	benign nodules	0	0	0.0917403	0.462024	0.0819522	0.0674196	0.216515	0.636041	0.0648939	0.164	0.0644786	3.78383	0.392153	0.0808906	0.246052	0.130547	0.12673	0.349733	0.14273	0.167551	5.59246	0.396629	0.85806	0.11776	0.175405	0.0472258	0.0989627	0.419832	0.0844682	0.191444	0.255141	0.626127	3.91196	0.632276	1.26651	0.0945148	0.485479	0.134727	0.750204	0.45559	0.16998	0.687321	6.8625	0.60071	0.188273	0.689897
BTN10	F	33	benign nodules	0	0	0.0652679	0.452284	0.0839081	0.0619722	0.260139	0.702932	0.0675386	0.157777	0.0751531	2.43075	0.471549	0.0876174	0.26103	0.116737	0.129967	0.325687	0.0816298	0.135287	5.20156	0.402621	0.764385	0.0953261	0.145356	0.0424081	0.0765776	0.475724	0.140873	0.383741	0.231908	0.572146	4.61927	0.647122	1.35867	0.0983403	0.373871	0.146358	0.529326	0.392616	0.150656	0.772641	5.0975	0.639985	0.18303	0.633833
BTN11	F	35	benign nodules	0	0	0.062072	0.36966	0.0929586	0.0718889	0.296076	0.541745	0.103099	0.191766	0.0585124	2.21574	0.442269	0.0903746	0.225373	0.120565	0.127792	0.333741	0.0585757	0.198758	5.72531	0.306037	0.641412	0.124228	0.16894	0.0590738	0.0948486	0.413983	0.121595	0.213891	0.26559	0.675473	4.89631	0.729812	1.1925	0.100171	0.489939	0.16502	0.607297	0.366902	0.178703	0.824162	5.36846	0.534973	0.204061	0.573385
BTN12	M	18	benign nodules	0	0	0.0764985	0.376103	0.117426	0.0975117	0.252737	0.533227	0.0821052	0.222877	0.0444682	2.7592	0.404609	0.0776455	0.208115	0.0947743	0.112644	0.350302	0.0550108	0.171419	5.63438	0.297058	0.720702	0.098397	0.124272	0.0654279	0.0852184	0.32305	0.130289	0.235645	0.262947	0.641623	4.01519	0.62453	1.16095	0.105214	0.439826	0.16278	0.490863	0.388172	0.17222	0.735573	5.27122	0.418094	0.164645	0.792768
BTN13	M	63	benign nodules	0	0	0.0631602	0.270029	0.0690656	0.0631152	0.196341	0.381602	0.0536943	0.201725	0.035921	2.64155	0.2954	0.073224	0.135489	0.105354	0.0776685	0.378765	0.0761395	0.126675	4.8758	0.289858	0.769763	0.133949	0.156263	0.0441229	0.114242	0.220362	0.0761841	0.170251	0.17541	0.684631	2.94509	0.727475	1.09789	0.0861863	0.385136	0.165252	0.505604	0.438602	0.113115	0.7326	7.66994	0.347737	0.169673	0.699824
BTN14	M	56	benign nodules	0	0	0.059306	0.352895	0.0828972	0.070263	0.238805	0.528472	0.0632391	0.199117	0.0530292	2.87706	0.37309	0.121986	0.237841	0.119483	0.113134	0.380312	0.0800484	0.145636	4.84021	0.349697	0.929613	0.130909	0.185092	0.0531913	0.105478	0.370751	0.0835962	0.209258	0.268927	0.699298	3.36791	0.666697	1.35355	0.106034	0.488662	0.14918	0.631291	0.408455	0.173931	0.662453	5.77207	0.545784	0.243543	0.664999
BTN15	M	56	benign nodules	0	0	0.0687586	0.459443	0.0968945	0.0920606	0.28953	0.654096	0.074721	0.202705	0.0680051	3.06609	0.42894	0.115816	0.249052	0.115613	0.14502	0.343821	0.0850456	0.163184	5.43548	0.325131	1.08233	0.128277	0.184598	0.0526451	0.102837	0.408762	0.0947919	0.224488	0.24755	0.691565	3.58804	0.604851	1.56658	0.126725	0.427325	0.158707	0.675389	0.39765	0.158197	0.798698	5.554	0.517062	0.175878	0.723982
BTN16	M	43	benign nodules	0	0	0.0705346	0.410234	0.0918838	0.0802525	0.292304	0.587926	0.0684472	0.200827	0.0589354	3.53875	0.409723	0.138042	0.235403	0.129095	0.147296	0.341132	0.0884095	0.16499	4.8977	0.363923	1.04691	0.14458	0.203706	0.0703622	0.0987147	0.398623	0.0864433	0.233209	0.22689	0.711677	3.06971	0.666022	1.38022	0.102035	0.481212	0.155695	0.70074	0.464711	0.166881	0.563123	5.5741	0.487135	0.202683	0.76428
BTN17	F	30	benign nodules	0	0	0.0730784	0.484633	0.0854375	0.0760786	0.259958	0.536685	0.0729259	0.182475	0.0517813	3.02544	0.398078	0.0736886	0.196103	0.133227	0.115728	0.42411	0.0854287	0.166461	6.099	0.312915	0.715777	0.125841	0.159734	0.0714779	0.105344	0.350633	0.142205	0.197094	0.344895	0.745223	3.69802	0.880503	1.31769	0.0997081	0.507525	0.152849	0.472958	0.436197	0.233629	0.874508	5.99812	0.466762	0.174973	0.678954
BTN18	M	51	benign nodules	0	0	0.062576	0.394972	0.103106	0.0895511	0.248863	0.632224	0.0804583	0.228312	0.064345	2.53309	0.420674	0.102765	0.279999	0.110249	0.141315	0.342289	0.0596641	0.146367	4.60173	0.322522	0.825676	0.103498	0.141581	0.0684065	0.089852	0.422446	0.125155	0.367962	0.278796	0.699705	3.87965	0.587411	1.40986	0.0979759	0.42225	0.160657	0.645254	0.42635	0.181463	0.62564	4.64773	0.538035	0.183366	0.76207
BTN19	F	65	benign nodules	0	0	0.0767256	0.400248	0.101837	0.0711371	0.517344	0.639851	0.0719652	0.178611	0.0593748	4.98347	0.741245	0.167857	0.241895	0.15933	0.113397	0.393804	0.1208	0.228492	7.34372	0.553329	1.24166	0.157943	0.268156	0.106421	0.121474	0.38777	0.0986783	0.232405	0.292078	0.738082	3.38218	0.639294	1.59175	0.145809	0.481532	0.143386	0.640527	0.403421	0.220253	0.92223	4.52886	0.500134	0.232549	0.707207
BTN20	M	63	benign nodules	0	0	0.0776066	0.487648	0.0989782	0.0859878	0.349004	0.599121	0.0760853	0.182456	0.0697168	4.08149	0.427499	0.143061	0.233727	0.135601	0.160195	0.385582	0.100054	0.176063	6.16701	0.321163	0.912201	0.144879	0.218589	0.0986907	0.101916	0.359186	0.124076	0.223835	0.269028	0.688051	3.02551	0.674233	1.48282	0.107663	0.422358	0.131328	0.469574	0.410689	0.17069	0.766079	5.35756	0.512035	0.299951	0.742981
BTN21	M	47	benign nodules		0	0.0727223	0.434095	0.0503651	0.0688451	0.122566	0.537113	0.04649	0.232596	0.0542986	1.92058	0.197365	0.0607789	0.181852	0.112648	0.114564	0.456991	0.108311	0.102155	2.96858	0.219544	0.784372	0.133723	0.148048	0.0837658	0.116189	0.317606	0.0645919	0.184719	0.22867	0.804947	1.75074	0.602797	1.20319	0.0744327	0.497684	0.170118	0.576021	0.501397	0.163847	0.526063	6.44864	0.339931	0.168595	0.726257
BTN22	F	67	benign nodules	0	0	0.0698889	0.341507	0.0804346	0.0697133	0.270361	0.510162	0.0537704	0.192775	0.0412347	2.86269	0.38601	0.100698	0.182685	0.133215	0.108933	0.412998	0.106168	0.166977	5.45514	0.311337	1.19235	0.0673752	0.200989	0.0698478	0.105377	0.255298	0.0784947	0.157074	0.363802	0.682919	3.11474	0.530224	1.69294	0.113925	0.319899	0.157521	0.456771	0.356266	0.243155	0.769122	4.93892	0.482908	0.189624	0.707616
BTN23	F	54	benign nodules	0	0	0.084988	0.461667	0.0429032	0.0671136	0.23804	0.71468	0.0476322	0.19766	0.0550375	2.06295	0.439621	0.0655192	0.178123	0.170394	0.146739	0.454167	0.187191	0.163444	3.55964	0.332814	0.768507	0.0788373	0.204206	0.0639072	0.0882251	0.314993	0.075198	0.135405	0.29818	0.811555	2.41823	0.558909	1.18607	0.083698	0.327332	0.152246	0.559182	0.338858	0.211521	0.550541	5.40452	0.372091	0.187781	0.786413
BTN24	F	37	benign nodules	0	0	0.0773491	0.348792	0.104933	0.0778208	0.34785	0.504237	0.081079	0.177607	0.0571629	3.27602	0.67877	0.0758221	0.170074	0.132947	0.121398	0.347896	0.0782886	0.188733	7.43512	0.538018	0.745614	0.0952298	0.167463	0.0916425	0.090243	0.24983	0.0902325	0.147876	0.282927	0.699435	4.75697	0.629513	1.20777	0.111143	0.371938	0.143234	0.401107	0.295282	0.193012	0.77944	5.04282	0.454286	0.199224	0.653306
BTN25	F	49	benign nodules	0	0	0.0617633	0.49312	0.0818597	0.087682	0.334039	0.608531	0.0707067	0.156515	0.0909324	2.79506	0.596743	0.176673	0.19934	0.121199	0.136971	0.312886	0.087915	0.125618	4.97406	0.478678	1.10288	0.14711	0.332237	0.113072	0.0987069	0.345519	0.12827	0.231742	0.307926	0.396934	3.54818	0.678795	1.80081	0.150757	0.506835	0.122781	0.455409	0.382737	0.230359	0.608539	6.36816	0.75821	0.380119	0.669005
Sample Name	gender	age	group	ultrasound	FT3 (1.80-4.10 pg/ml)	FT4 (0.81-1.89ng/dl)	T3 (0.66-1.92ng/ml)	T4 (4.30-12.50µg/dl)	TSH3 (0.380-4.340µIU/ml)	A-Tg (<115IU/ml)	A-TPO (<34IU/ml)	SCCAg (0-1.5ng/ml)	PSA-T (0-4.000ng/ml)	PSA-F (0-0.930ng/ml)	F/T	AFP (0-20.0ng/ml)	CEA (0-5.00ng/ml)	CA19-9 (0-37.0U/ml)	CA125 (0-35.0U/ml)	CA15-3 (0-25.0U/ml)	Cyfra211 (0-3.5ng/ml)	PG I (ng/ml)	PG II (ng/ml)	PG I/II (>3.0)	ProGRP (0-50pg/ml)	H3N3	H5N2	H3N3F1	H4N3	H3N4	H6N2	H4N3F1	H3N3E1	H5N3	H3N4F1	H4N4	H3N5	H7N2	H3N3F1E1	H5N3F1	H4N3E1	H6N3	H3N4F2	H4N4F1	H5N4	H3N5F1	H3N3F2L1	H4N5	H4N3F1L1
HC1	F	43	healthy	normal thyroid with no nodules	2.95	0.98	1.14	6.8	3.945	<10	9					2.5	2	2	11.7	5.3		64.5	9.5	6.8		0.0636593	0.391122	0.0963273	0.0667008	0.178187	0.448251	0.0737594	0.165536	0.0586834	3.16931	0.300772	0.0873263	0.144414	0.110323	0.0974063	0.337115	0.0736546	0.124803	5.72342	0.304984	0.94026	0.0666854	0.127335	0.120633
HC2	F	32	healthy	normal thyroid with no nodules	3.03	1.48	0.99	8.2	1.432	87	11					1.9	2.1	17.8	15.3	4.4		67.9	14.7	4.6		0.0818777	0.628029	0.0996527	0.100923	0.215797	0.797433	0.113306	0.172799	0.110427	2.71074	0.412769	0.0934073	0.265876	0.0933838	0.165468	0.328344	0.0734432	0.135767	4.98371	0.357761	0.912433	0.0814445	0.171893	0.0952699
HC3	F	31	healthy	normal thyroid with no nodules	2.96	1.41	0.98	7.5	3.319	13	32					2	0.8	2	16.6	4.9		49	8.3	5.9		0.0925749	0.645139	0.089866	0.102615	0.236352	0.851589	0.0888975	0.1454	0.124315	2.46334	0.5685	0.102116	0.31026	0.113379	0.179348	0.332845	0.0924529	0.117186	4.91658	0.500539	0.885382	0.10241	0.216706	0.104958
HC4	F	37	healthy	normal thyroid with no nodules	2.63	1.08	0.93	6.4	3.437	11	8					3.1	1	2	35	8.8		28.1	2.4	11.7		0.0842937	0.37216	0.0780362	0.0756853	0.208648	0.486421	0.0734086	0.148115	0.0645563	2.21389	0.478644	0.0661969	0.130745	0.136374	0.120352	0.334844	0.0890333	0.143886	5.94027	0.432793	0.726742	0.0771731	0.155108	0.133305
HC5	F	52	healthy	normal thyroid with no nodules	2.76	1.29	0.88	8.8	3.533	22	8					8.1	0.9	3	2.5	13.4		37.5	4.8	7.8		0.0857902	0.405926	0.074221	0.0745526	0.317408	0.548943	0.0638802	0.15476	0.0689896	4.1204	0.413402	0.128981	0.207558	0.125456	0.146988	0.32943	0.0962266	0.131871	5.80098	0.279501	1.18491	0.0929155	0.20254	0.155544
HC6	F	61	healthy	normal thyroid with no nodules	3.14	1.064	1.348	8.9	2.466	<10	14.79	0.3				2.8	1.58	2.8	12.7	4.7		37.2	6.5	5.7	33.3	0.0619756	0.491238	0.084415	0.0794738	0.349044	0.793793	0.0918112	0.192077	0.0939381	2.44849	0.492044	0.112733	0.277789	0.102775	0.120004	0.301316	0.0681041	0.136523	4.49135	0.3067	0.885187	0.0983365	0.20695	0.103977
HC7	F	38	healthy	normal thyroid with no nodules	3.13	1.38	1.3	9.5	3.555	16	13					2.7	2.5	28.9	26	7.2		32.3	5.1	6.3		0.0587747	0.34321	0.0730254	0.0768343	0.199954	0.538492	0.0644502	0.146269	0.0589069	2.28995	0.352179	0.0822442	0.214634	0.122396	0.124652	0.289151	0.0649837	0.140798	5.29837	0.276646	0.688615	0.0911586	0.174371	0.112258
HC8	F	39	healthy	normal thyroid with no nodules	2.95	1.11	1.12	6.6	1.576	<10	8					2	1	2.9	17.3	9.1		38.1	6.8	5.6		0.0763833	0.398396	0.0975751	0.0830381	0.233255	0.585587	0.0954586	0.180317	0.0612695	2.17712	0.468181	0.0758372	0.217956	0.0799465	0.113802	0.294038	0.0562945	0.155947	5.67303	0.416585	0.599253	0.0869732	0.176554	0.0934717
HC9	F	36	healthy	normal thyroid with no nodules	2.6	1.12	1.04	8.6	2.512	14	8					1.9	0.6	10.5	14	7.3		38.3	7.1	5.4		0.0880364	0.457719	0.104197	0.102559	0.284221	0.642731	0.127822	0.186004	0.0796672	2.1435	0.592357	0.0842021	0.200269	0.0801451	0.122971	0.350148	0.0576222	0.175119	5.69512	0.536074	0.836873	0.0878753	0.187687	0.135443
HC10	F	47	healthy	normal thyroid with no nodules	2.77	1.19	1.02	7.6	3.001	69	12					3.1	1.9	2	23.1	15.6		41.9	6.6	6.3		0.0778704	0.541815	0.0909995	0.084653	0.270477	0.70985	0.0934298	0.159709	0.095515	2.70756	0.475225	0.0687437	0.214061	0.111547	0.161169	0.308857	0.0804668	0.156193	5.69789	0.357635	0.622267	0.0863893	0.176464	0.112413
HC11	F	40	healthy	normal thyroid with no nodules	2.86	1.21	1.25	9.82	1.792	12	10					1.7	0.7	2.8	8.9	7.1		48.3	5.2	9.3		0.08587	0.416533	0.0730122	0.0937668	0.132303	0.625624	0.074054	0.210894	0.0727237	1.44019	0.297273	0.0532236	0.205522	0.0789935	0.127339	0.35617	0.0493876	0.111196	3.68181	0.286264	0.406499	0.0975993	0.150179	0.0864604
HC12	F	35	healthy	normal thyroid with no nodules	2.97	1.44	1.25	8.8	3.219	13	8					2.4	1.5	2	11.7	6.7		36.2	5.7	6.4		0.0975238	0.526627	0.05286	0.0765713	0.242506	0.7227	0.0551103	0.162275	0.0863175	2.81409	0.462389	0.0778833	0.194067	0.151701	0.1536	0.42454	0.17141	0.161719	4.71498	0.364291	0.701444	0.0943853	0.183546	0.10397
HC13	M	42	healthy	normal thyroid with no nodules	3.09	1.38	0.87	5.6	2.208	<10	9	0.7	0.689			4.1	1	2	19.4		1.5	43.5	5	8.7	36	0.0732713	0.420027	0.072321	0.0688395	0.379659	0.530834	0.0676507	0.16161	0.0632143	4.54088	0.492025	0.118467	0.229626	0.120653	0.146174	0.314308	0.0904587	0.14762	5.8238	0.336087	1.3633	0.0982556	0.203106	0.128066
HC14	M	42	healthy	normal thyroid with no nodules	3.33	1.38	1.23	9.2	1.376	11	12	1	0.63	0.211	0.35	3	1	2	6.9		1.4	58.3	6.3	9.3	22	0.078892	0.448247	0.0551197	0.0669953	0.234272	0.578908	0.0542167	0.160213	0.0618315	2.85588	0.417575	0.081756	0.200897	0.145954	0.149834	0.346989	0.122021	0.134555	4.85157	0.333966	0.667808	0.0886146	0.180612	0.113618
HC15	M	34	healthy	normal thyroid with no nodules	3.23	1.23	1.12	7.17	3.15	12	11	1.5	2.023	0.342	0.17	5.7	0.9	2.6	5.1		1.8	51.9	8.3	6.3	35	0.0859446	0.530865	0.0736282	0.0846866	0.298008	0.74019	0.0736557	0.156045	0.118656	2.68969	0.474689	0.130483	0.243468	0.154924	0.194278	0.343344	0.121038	0.181368	5.26983	0.374213	1.09392	0.1045	0.21576	0.118676
HC16	F	39	healthy	normal thyroid with no nodules	2.9	1.16	1.15	7.31	1.815	11	<5	1.1				2.3	1.1	8.1	14.1	3.8	0.9	53.1	15.1	3.5	20	0.0704244	0.487607	0.0761349	0.0655904	0.218284	0.611581	0.0593008	0.158257	0.0736687	2.89001	0.421971	0.0857988	0.223635	0.135853	0.139272	0.340008	0.104137	0.136086	4.83639	0.392097	0.745621	0.0890446	0.174205	0.0862783
HC17	M	49	healthy	normal thyroid with no nodules	3.16	1.17	1.45	8.14	1.711	11	10	0.9	0.396	0.287	0.72	3.2	3.2	7.3			1	63.8	7.1	9	41	0.0832443	0.498448	0.109182	0.090436	0.295111	0.598824	0.10238	0.155635	0.0714404	2.7118	0.480093	0.0749225	0.198778	0.119554	0.148265	0.377093	0.0707701	0.198001	7.36887	0.380809	0.752255	0.0828597	0.165563	0.156555
HC18	F	44	healthy	normal thyroid with no nodules	2.72	1.27	0.97	7.7	1.527	11	5	0.9				2.9	0.7	2	7.3	5.4	0.9	25.2	3.4	7.4	33	0.114138	0.519073	0.0628392	0.111503	0.139544	0.685515	0.0822113	0.182592	0.105893	1.11313	0.407981	0.0589624	0.221469	0.116647	0.20698	0.348043	0.115536	0.133222	3.24081	0.410376	0.421527	0.0902507	0.165997	0.0720502
HC19	F	32	healthy	normal thyroid with no nodules	2.69	1.19	0.99	6.89	2.167	16	13	1.1				2.4	2.6	2	9.7	6.7	2.1	44.7	6.5	6.9	33	0.0995	0.539875	0.0737058	0.09572	0.236144	0.689216	0.0738021	0.171874	0.101527	2.39069	0.603309	0.0959588	0.242482	0.133492	0.166821	0.363576	0.113427	0.139858	4.51931	0.569527	0.81308	0.117508	0.231395	0.0989369
HC20	F	43	healthy	normal thyroid with no nodules	2.7	1.3	1.17	9.6	1.484	65	11	0.8				1.8	1.1	5.1	7.6	5.3	0.9	75.8	15.7	4.8	36	0.0777259	0.581855	0.11614	0.0961901	0.252081	0.777653	0.0894118	0.155419	0.11353	3.11888	0.415342	0.100078	0.266159	0.111962	0.137454	0.323841	0.0751694	0.157896	6.51072	0.320644	0.642436	0.0891846	0.173726	0.106963
HC21	F	31	healthy	normal thyroid with no nodules	3.33	1.52	1.07	9.86	2.472	13	<9					1.5	1.2	27.1	15.5	6.4		57.3	8	7.2		0.0994277	0.483401	0.102665	0.0851349	0.335359	0.630923	0.119145	0.225538	0.0715268	1.77069	0.482335	0.127484	0.254736	0.124786	0.111697	0.39526	0.0859478	0.201863	4.30128	0.292827	0.677063	0.116474	0.188468	0.119464
HC22	F	41	healthy	normal thyroid with no nodules	3.4	1.57	1.17	7.3	0.655	10	13	1.2				2.7	2	2	10.7	3.3	0.7	33.6	4.4	7.6	45	0.103568	0.568502	0.0660981	0.105843	0.180647	0.77871	0.0830585	0.157018	0.0981467	1.77121	0.400496	0.0962112	0.272104	0.115332	0.215739	0.329876	0.0946119	0.147933	4.18795	0.347912	0.704457	0.11197	0.212487	0.0861624
HC23	F	33	healthy	normal thyroid with no nodules	3.32	1.44	1.44	9.1	1.384	16	9					2.1	0.7	12.5	13.1	4.3		50	4.5	11.1		0.070431	0.340777	0.0906183	0.0697552	0.217857	0.473469	0.0993537	0.171346	0.0485913	3.26361	0.24703	0.0790185	0.157877	0.0854545	0.12264	0.304435	0.0457686	0.173154	6.10091	0.166321	0.629047	0.0728267	0.135232	0.119984
HC24	F	42	healthy	normal thyroid with no nodules	2.74	1.36	0.86	7	1.289	12	<5					1.8	1	6.5	12.8	7.8		50.4	6.4	7.9		0.0910055	0.336657	0.0793594	0.0713028	0.233532	0.43943	0.0674757	0.162732	0.0502341	2.64371	0.391781	0.0686918	0.117701	0.122424	0.116226	0.316717	0.0882918	0.174893	6.16063	0.312455	0.9829	0.0808031	0.13927	0.105421
HC25	F	44	healthy	normal thyroid with no nodules	2.65	0.98	1.05	6.55	3.079	12	7					3.3	1.1	2.1	12.7	7.1		50.9	8.3	6.1		0.0750276	0.354538	0.0866949	0.0636163	0.217558	0.475072	0.06795	0.152682	0.0570716	2.82755	0.305076	0.0915385	0.157277	0.120659	0.127076	0.307879	0.068969	0.161848	5.89207	0.251854	0.988498	0.100744	0.172143	0.103325
HC26	F	33	healthy	normal thyroid with no nodules	3.03	1.33	1.13	7.6	0.893	15	6					2.4	0.6	3.3	8.6	4.7		41	5.3	7.7		0.0954977	0.395767	0.116385	0.0882363	0.277385	0.50576	0.0947212	0.247356	0.0617357	1.7354	0.541835	0.105305	0.191788	0.114129	0.108113	0.373061	0.0545721	0.170581	4.87954	0.45796	0.601888	0.109756	0.196088	0.0971244
HC27	M	27	healthy	normal thyroid with no nodules	3.57	1.38	1.38	8.1	1.253	<10	5	1.3	0.411			2.7	1.6	17.9	13.2		1.9	36.4	5.7	6.4	33	0.102717	0.422482	0.0707078	0.0544987	0.257832	0.646541	0.0490199	0.160679	0.0616182	2.63473	0.425695	0.0913476	0.21453	0.177271	0.156528	0.368425	0.121307	0.199273	5.43155	0.398765	0.951461	0.0991099	0.176738	0.138526
HC28	F	44	healthy	normal thyroid with no nodules	3.32	1.38	1.09	8.1	2.411	11	<9	1				4.7	1.7	15.4	9.6	9.3	1.1	31.3	3.7	8.5	27	0.0765316	0.338535	0.0724644	0.0637433	0.242799	0.508656	0.066015	0.167739	0.0551718	3.0415	0.431529	0.0861215	0.197224	0.118424	0.133228	0.295707	0.0848683	0.153964	5.4483	0.348954	0.738165	0.103787	0.184517	0.112567
HC29	F	36	healthy	normal thyroid with no nodules	3.15	1.13	1.34	8	2.423	12	7	0.8				3.7	2	8.8	15.7	12.1	1	32	4.6	7	22	0.0729975	0.407362	0.0763335	0.0793128	0.247624	0.593577	0.0796452	0.179783	0.071586	1.95555	0.534973	0.0735566	0.226281	0.111051	0.134051	0.317904	0.0738997	0.141094	4.97476	0.448913	0.596891	0.0899317	0.169941	0.103196
HC30	F	39	healthy	normal thyroid with no nodules	3.23	1.42	1.2	6.6	1.653	11	8	1				3	0.9	4.7	16.3	5	1.3	47	5.1	9.2	25	0.0369342	0.275117	0.0759438	0.044215	0.130033	0.386363	0.0729563	0.135313	0.0432864	2.503	0.317492	0.0610348	0.159066	0.0611124	0.0366285	0.247358	0.060299	0.0855566	5.97668	0.466455	0.766961	0.087434	0.170115	0.107552
HC31	M	39	healthy	normal thyroid with no nodules	3.99	1.29	1.04	6.8	1.433	<10	<9	1.1	0.602	0.244	0.41	2.7	3	5.1	7		1.5	39.4	6.1	6.5	32	0.0778017	0.316396	0.0462097	0.0657292	0.159113	0.492891	0.0551626	0.148022	0.0548878	1.5821	0.338982	0.0676022	0.218031	0.132027	0.141933	0.296632	0.117152	0.12709	4.30166	0.295262	0.9132	0.0752792	0.136397	0.100401
HC32	F	49	healthy	normal thyroid with no nodules	3.37	1.13	1.5	7.5	4.026	12	9	1.2				4.2	2.9	14.3	31.9	5.1	2.4	42.6	6.4	6.7	28	0.0713712	0.448843	0.0764446	0.0696711	0.28323	0.595894	0.068152	0.16841	0.0631121	2.5848	0.523071	0.0932336	0.229193	0.120672	0.133539	0.319455	0.0787995	0.135044	4.76267	0.427601	0.636857	0.104355	0.191106	0.0897899
HC33	F	52	healthy	normal thyroid with no nodules	3.3	1.44	1.11	7.6	0.669	<10	7	1.2				3.4	1.6	3.1	8.9	6.9	1.1	47.5	7.4	6.4	42	0.0799868	0.363373	0.105215	0.0874843	0.241817	0.512509	0.0732475	0.187551	0.0605089	4.21326	0.308023	0.0749076	0.207327	0.0829734	0.111208	0.320588	0.0734434	0.147619	5.60094	0.237569	0.924615	0.088288	0.140555	0.105888
HC34	F	37	healthy	normal thyroid with no nodules	3.31	1.35	1	6.9	1.135	<10	<9					1.2	0.9	12.1	23.4	9.2		84	21.1	4		0.093388	0.482589	0.0867868	0.074716	0.215261	0.59248	0.0794156	0.134241	0.0780528	2.91416	0.521349	0.0917594	0.187202	0.14133	0.1516	0.32465	0.105579	0.136241	5.10974	0.52642	0.762372	0.0949847	0.175969	0.098044
HC35	M	32	healthy	normal thyroid with no nodules	3.3	1.5	1.06	6.18	3.469	14	11	1	1.604			1.8	1	2	8.8		2				21	0.0882145	0.483999	0.112835	0.0872859	0.253754	0.632832	0.0910219	0.176184	0.0713425	2.87484	0.369544	0.0738468	0.254095	0.102721	0.157059	0.292398	0.0598587	0.176349	6.36052	0.255851	0.791232	0.0795926	0.134353	0.11443
HC36	M	25	healthy	normal thyroid with no nodules	3.08	1.38	0.82	5.2	1.893	20	17	1.1	1.148			3.4	1.2	3.4	8.6		1.8				20	0.0820954	0.594148	0.109452	0.0972047	0.244479	0.85921	0.139735	0.166885	0.0908801	2.06883	0.335651	0.081351	0.298234	0.0866917	0.170174	0.310888	0.05259	0.188268	5.48788	0.219477	0.733619	0.08729	0.143879	0.114458
HC37	M	40	healthy	normal thyroid with no nodules	3.45	1.27	1.41	7.5	1.122	12	11	0.7	1.035	0.352	0.34	3.9	1.8	4.3	21.9		1.5	36.4	6.2	5.9	23	0.0783869	0.377558	0.0668743	0.0632922	0.215711	0.54523	0.0598131	0.157928	0.0517627	3.55654	0.262762	0.0710439	0.177234	0.110041	0.1494	0.298101	0.0757945	0.125901	4.6023	0.174766	0.737282	0.0793702	0.136885	0.103336
HC38	M	27	healthy	normal thyroid with no nodules	3.35	1.65	1.03	6.8	2.603	14	13	0.8	0.542			1.1	2	2	6.9		1	33.7	3.6	9.4	31	0.0658679	0.421843	0.0761952	0.0735514	0.216483	0.623335	0.062838	0.155527	0.0578611	2.4718	0.363421	0.06246	0.228574	0.107338	0.118545	0.30858	0.076915	0.126362	4.97468	0.357457	0.70353	0.0758736	0.142449	0.0993362
HC39	M	38	healthy	normal thyroid with no nodules	2.83	1.12	1.25	7.2	1.224	11	10	1.2	0.861			4.5	2.4	2.7	13.7		1.8	49.4	6.3	7.8	30	0.0646241	0.474206	0.0866	0.0844801	0.251259	0.709496	0.134721	0.208875	0.0985775	1.89176	0.468773	0.0751388	0.249937	0.0896468	0.133948	0.351739	0.0681886	0.149512	4.12492	0.400051	0.50643	0.104472	0.159504	0.102788
HC40	M	35	healthy	normal thyroid with no nodules	3.24	1.23	1.26	6.8	3.138	11	14	0.9	0.403			1.6	3.7	2.7	6.5		1.7	56.6	6.7	8.4	32	0.092041	0.468261	0.0764643	0.0749584	0.261878	0.721215	0.0686052	0.132737	0.0788241	3.5206	0.414483	0.070881	0.206531	0.156947	0.159515	0.359468	0.125106	0.163819	5.45642	0.318817	0.824421	0.083906	0.141328	0.146946
HC41	F	38	healthy	normal thyroid with no nodules	3.24	1.35	1.15	8.5	2.484	26	8															0.0665412	0.428384	0.078847	0.078993	0.253872	0.582009	0.0751623	0.173072	0.0658185	2.31753	0.43417	0.081982	0.199777	0.115647	0.140943	0.319335	0.0642822	0.147416	4.97813	0.33708	0.771746	0.0956673	0.16488	0.103322
HC42	M	45	healthy	normal thyroid with no nodules	3.02	1.22	1.08	7.3	0.781	12	14	1.3	0.738			3.2	3	2	9.8		1.3	41.8	5.9	7.1	35	0.0865265	0.342485	0.0694463	0.075098	0.260093	0.51824	0.0594241	0.157007	0.061529	3.25791	0.392088	0.0801568	0.157148	0.126901	0.155559	0.345047	0.101783	0.153808	5.25562	0.301298	1.12977	0.0922656	0.155779	0.115169
HC43	M	53	healthy	normal thyroid with no nodules	3.29	1.22	1.26	7.05	1.787	13	5	1.3	1.401	0.317	0.23	2.4	1.9	2	9.9		1.2	68.5	8.2	8.4	32	0.0687232	0.32457	0.0910724	0.0774553	0.327482	0.528164	0.0765199	0.184546	0.0604163	4.31612	0.429399	0.125188	0.209676	0.0984654	0.119491	0.309349	0.068822	0.149219	5.47827	0.321632	1.13945	0.11452	0.206636	0.136445
HC44	M	44	healthy	normal thyroid with no nodules	3.15	1.44	1.1	6.8	3.301	13	<5	0.6	0.576	0.313	0.54	5.2	1.1	21.4	7		1.3	67.3	7.2	9.3	45	0.0825468	0.372284	0.112716	0.0906893	0.291419	0.518761	0.107062	0.204141	0.0573137	4.03261	0.380625	0.0714621	0.189689	0.0875121	0.131299	0.341401	0.058056	0.188988	5.67875	0.257902	1.08707	0.0773992	0.0982956	0.150096
HC45	M	50	healthy	normal thyroid with no nodules	3.35	1.52	1.2	7.8	1.955	<10	8	1.1	2.756	0.747	0.27	4.5	1.2	2.7	16.4		1.1	25.1	4.2	6	18	0.0666753	0.33642	0.0863958	0.0724845	0.348802	0.485257	0.0612742	0.172364	0.0555523	3.82228	0.461668	0.118555	0.21522	0.101338	0.11552	0.302257	0.0674608	0.144904	5.60438	0.32185	1.08309	0.107204	0.182791	0.112443
HC46	M	47	healthy	normal thyroid with no nodules	3.72	1.74	1.17	7.4	1.27	13	7	0.8	0.778	0.486	0.62	7.4	4.4	3.6			1.8	44.2	7.2	6.1	36	0.087734	0.403457	0.0883626	0.0938232	0.247119	0.569075	0.136889	0.185933	0.0851859	1.79405	0.50518	0.114035	0.186732	0.112617	0.201539	0.312451	0.0580454	0.183636	4.27296	0.403377	0.796658	0.124019	0.196225	0.11477
HC47	F	38	healthy	normal thyroid with no nodules	3.22	1.32	1.22	8.4	1.066	<10	8	1.1				2.5	1.8	2	9.2	15.3	0.4	56.1	7.3	7.7	33	0.0722691	0.398058	0.101209	0.0826802	0.238227	0.489647	0.0968088	0.178128	0.0631538	2.66563	0.422849	0.0891707	0.169334	0.092286	0.12329	0.332852	0.061735	0.160834	5.56127	0.349312	0.845774	0.0963741	0.159084	0.116957
HC48	F	37	healthy	normal thyroid with no nodules	3.38	1.41	1.05	6.7	2.706	11	7	0.9				3.9	1.8	36	12.3	5.7	1.1	54.6	8.1	6.7	30	0.0972094	0.491524	0.0976188	0.103324	0.215125	0.626444	0.0855406	0.199027	0.0765789	2.14322	0.374818	0.0841226	0.238477	0.0896724	0.167734	0.361751	0.057605	0.162235	5.11249	0.29202	0.63801	0.119369	0.168976	0.0899421
HC49	F	41	healthy	normal thyroid with no nodules	2.82	1.28	0.95	6.6	1.795	<10	6	1.2				3.6	0.8	6.3	7.2	11.5	1.1	54.1	8.5	6.4	48	0.0680928	0.352092	0.0809501	0.064689	0.175042	0.56473	0.0641678	0.147027	0.060529	2.11962	0.361191	0.057942	0.195725	0.121192	0.0914005	0.31889	0.0970948	0.151539	5.51729	0.346349	0.691369	0.0834854	0.128851	0.118766
HC50	F	52	healthy	normal thyroid with no nodules	2.98	1.26	1.13	7.5	3.748	41	9					4.2	1.9	2.5	10.9	8.3		51.4	7.7	6.7		0.0532616	0.335855	0.0778686	0.0671047	0.178521	0.549176	0.0600637	0.156058	0.0530019	1.70387	0.351962	0.074832	0.206861	0.102981	0.102899	0.272386	0.0721525	0.133435	4.60506	0.370254	0.648324	0.102318	0.17046	0.0986245
[truncated: 163 more columns]

## Sheet: S6_DerivedTraitMediansIQRs
Table S6. Derived N-glycan trait alterations in thyroid diseases. IQR values of derived glycan traits in TC, BTN and HC, tendency of the changes as well as p values for the comparison by Mann-Whitney U test for the cohort were listed. The p-values considered significant are below the significance threshold of 5.49E-4 (=0.05/91, 91 derived glycan traits) after multiple testing correction. The p-va…
	TC			BTN			HC			P-value			Tendency in TC (compared to HC)
Trait	0.25	median	0.75	0.25	median	0.75	0.25	median	0.75	TC vs BTN	TC vs HC	BTN vs HC
TM	0.0209791	0.0231688	0.0251895	0.0204385	0.0222864	0.0243402	0.0193872	0.0213891	0.0233894	0.263387	0.00275817	0.220555
THy	0.0133228	0.013998	0.0151603	0.0137799	0.0143898	0.0151824	0.0131391	0.014213	0.0147698	0.295201	0.697984	0.290754
MHy	1.5383	1.67723	1.74468	1.40201	1.50795	1.72882	1.42113	1.52493	1.69485	0.0497377	0.00433943	0.796023
MM	6.91317	7.02454	7.1192	6.89477	6.98607	7.13285	6.87206	6.99006	7.0913	0.777491	0.311087	0.58956
CA1	0.00964405	0.010039	0.0106183	0.00963213	0.00989841	0.0102145	0.00910584	0.00957964	0.00999549	0.542549	0.000166865	0.0161657	↑
CA2	0.818817	0.827257	0.839561	0.816797	0.829147	0.84715	0.81223	0.819867	0.83478	0.687688	0.0338679	0.0492028
CA3	0.105053	0.113766	0.125529	0.100379	0.106843	0.122889	0.0973485	0.107746	0.115943	0.234021	0.0259158	0.661153
CA4	0.0248957	0.0274268	0.0298746	0.0212834	0.0266925	0.0304027	0.0311539	0.0328767	0.036242	0.221743	2.47091e-12	3.35161e-07	↓
CF	0.402489	0.419753	0.441875	0.398487	0.423618	0.453485	0.414181	0.433129	0.452062	0.759246	0.0171398	0.275631
A2F	0.427512	0.450934	0.479264	0.427542	0.448024	0.482063	0.438314	0.457171	0.48383	0.795859	0.193533	0.529097
A3F	0.240023	0.287405	0.327072	0.240448	0.290067	0.37184	0.296202	0.352454	0.382907	0.34553	5.65936e-05	0.0739366	↓
A4F	0.27947	0.326609	0.382055	0.268854	0.316385	0.37247	0.409119	0.434884	0.464777	0.491097	1.19682e-12	1.47936e-09	↓
A2SF	0.308841	0.331081	0.345677	0.308713	0.331613	0.357837	0.326843	0.34379	0.365152	0.723164	0.00197298	0.0669571
A2S0F	0.902574	0.910906	0.918579	0.905084	0.913185	0.922509	0.902346	0.913898	0.925158	0.270244	0.159716	0.85729
A2EF	0.265457	0.287956	0.305343	0.253119	0.284674	0.315449	0.269921	0.290259	0.311663	0.635758	0.642908	0.431439
A2E0F	0.893298	0.901647	0.908909	0.897871	0.904225	0.912648	0.898476	0.906636	0.917014	0.195821	0.00973008	0.290754
A2LF	0.563307	0.586391	0.61276	0.561951	0.604999	0.633711	0.62816	0.652509	0.67283	0.250036	2.22045e-15	3.09824e-06	↓
A2L0F	0.407953	0.432978	0.462542	0.405348	0.434637	0.461439	0.406055	0.428066	0.457018	0.864109	0.532036	0.778729
A3EF	0.214195	0.262351	0.306257	0.215475	0.264113	0.351387	0.26746	0.323747	0.35479	0.392146	0.000177253	0.110502	↓
A3LF	0.272247	0.332506	0.393473	0.270612	0.340853	0.436349	0.342641	0.415964	0.464795	0.41454	0.000157052	0.0605293	↓
A3L0F	0.170584	0.190974	0.20721	0.166168	0.200674	0.221559	0.194071	0.211306	0.239313	0.379069	1.19035e-05	0.0505133	↓
A4LF	0.142142	0.186862	0.223685	0.150418	0.196039	0.256556	0.180318	0.229756	0.272378	0.317786	0.000487828	0.153477	↓
A4L0F	0.413164	0.468781	0.535148	0.341589	0.40896	0.527601	0.533261	0.569206	0.599856	0.0461461	5.68763e-09	2.3539e-06	↓
CFa	0.0319012	0.0339493	0.0368342	0.036215	0.0392847	0.0423875	0.0417162	0.0463731	0.0516749	6.12326e-05	1.30548e-22	1.00109e-05	↓
A2Fa	0.035563	0.0392542	0.0416792	0.0412101	0.0446425	0.0486146	0.0489849	0.0538388	0.061139	8.00243e-05	3.37354e-24	2.93329e-06	↓
A3Fa	0.00441702	0.00590409	0.00854877	0.00514065	0.00604145	0.00889157	0.00628462	0.0089255	0.0103391	0.442387	0.000195928	0.051853	↓
CB	0.0866575	0.101489	0.114688	0.0856715	0.0905547	0.10533	0.0896224	0.0972109	0.104847	0.182417	0.38882	0.290754
A2B	0.104985	0.122468	0.136994	0.102588	0.112436	0.126449	0.10998	0.11707	0.128837	0.141921	0.596701	0.0918238
A2FB	0.21061	0.234309	0.25769	0.202832	0.217418	0.239413	0.210944	0.222631	0.238807	0.10355	0.328239	0.368587
A2F0B	0.0257815	0.0293075	0.0342977	0.0236027	0.0265473	0.0320728	0.0251239	0.0284277	0.0308306	0.075219	0.115874	0.270712
A2SB	0.0846568	0.0980632	0.112874	0.0837316	0.0908093	0.106103	0.0903709	0.099247	0.110519	0.218747	0.747051	0.0590049
A2S0B	0.184559	0.203688	0.220598	0.166812	0.192102	0.218721	0.178986	0.189469	0.20796	0.182417	0.0374042	0.982067
A2FSB	0.229254	0.253226	0.286804	0.225063	0.245009	0.269792	0.23418	0.24782	0.265979	0.221743	0.408531	0.41196
A2F0SB	0.0177227	0.0212268	0.0236663	0.0164962	0.0184369	0.022281	0.0173979	0.0203315	0.022929	0.0630655	0.405679	0.137928
A2FS0B	0.178087	0.195977	0.210509	0.159965	0.18238	0.212333	0.172452	0.180263	0.203347	0.141921	0.0465235	0.830905
A2F0S0B	0.248944	0.272273	0.29444	0.243259	0.269658	0.299973	0.241049	0.258152	0.284947	0.977773	0.112411	0.256316
CG	0.947601	0.957902	0.964022	0.949754	0.955845	0.961531	0.955211	0.958727	0.96625	0.681839	0.142512	0.0636762
A2G	0.88195	0.895681	0.909359	0.886226	0.895525	0.907163	0.898285	0.90817	0.916655	0.687688	0.000326664	0.0074754	↓
A4G	0.802302	0.823843	0.865709	0.796324	0.853004	0.884252	0.714563	0.738306	0.76347	0.224769	5.72875e-14	2.09322e-09	↑
A2FG	0.77491	0.800775	0.827082	0.780328	0.800033	0.82923	0.810156	0.830877	0.851863	0.624446	8.1967e-06	0.00164995	↓
A2F0G	0.969968	0.973882	0.977181	0.9695	0.973731	0.977675	0.971885	0.974762	0.976319	0.908109	0.417157	0.620941
A2SG	0.966777	0.96833	0.969401	0.965857	0.967445	0.970155	0.967543	0.968986	0.969974	0.246773	0.100407	0.0365765
A2S0G	0.482622	0.534617	0.559192	0.488789	0.510007	0.547396	0.50197	0.535875	0.569985	0.287918	0.528733	0.0855104
A2FSG	0.965669	0.968165	0.971286	0.965319	0.968327	0.970983	0.968794	0.971308	0.973883	0.670198	5.08296e-05	0.000688327	↓
A2F0SG	0.988194	0.989268	0.990256	0.987327	0.989249	0.990026	0.987433	0.988341	0.989792	0.379069	0.0294749	0.58956
A2FS0G	0.477735	0.535267	0.560662	0.484715	0.5083	0.548202	0.501449	0.534697	0.571571	0.256651	0.59321	0.0918238
A2F0S0G	0.509717	0.538565	0.554145	0.513803	0.534531	0.559615	0.511241	0.542791	0.570568	0.618823	0.356407	0.613028
A4F0G	0.617945	0.673391	0.72053	0.62753	0.683615	0.731146	0.535223	0.565116	0.590881	0.491097	1.19682e-12	1.47936e-09	↑
CS	0.799597	0.820133	0.833565	0.805339	0.819655	0.831305	0.813273	0.822502	0.837336	0.965078	0.0803402	0.192327
A2S	0.657562	0.682948	0.706657	0.667411	0.682482	0.70564	0.679144	0.694335	0.706753	0.952393	0.128025	0.256316
A3S	0.898461	0.904272	0.908557	0.899647	0.906016	0.909367	0.893248	0.900408	0.907054	0.765313	0.0145186	0.0479209
A4S	0.589959	0.616196	0.646191	0.587906	0.62246	0.650862	0.507768	0.530516	0.557404	0.839145	2.88658e-15	1.19947e-09	↑
A2FS	0.423823	0.450979	0.47822	0.43373	0.46181	0.477546	0.460267	0.480602	0.500538	0.547838	1.27571e-05	0.00478747	↓
A2F0S	0.86906	0.881408	0.889683	0.871867	0.877782	0.88661	0.872629	0.878818	0.884276	0.630092	0.359041	0.973103
A3FS	0.860577	0.874307	0.890242	0.863557	0.87515	0.89497	0.861582	0.87571	0.886344	0.777491	0.856036	0.653027
A3F0S	0.906008	0.915497	0.919533	0.909201	0.913051	0.919659	0.906351	0.91114	0.915812	0.735128	0.120621	0.220555
A4FS	0.128732	0.145358	0.176325	0.12824	0.150961	0.169104	0.153786	0.171956	0.190609	0.735128	0.000195928	0.00882671	↓
A4F0S	0.42916	0.466314	0.512768	0.424909	0.464747	0.519863	0.331397	0.367045	0.397754	0.802008	1.70974e-14	4.44357e-09	↑
A2L	0.0741703	0.0798498	0.0837948	0.0804479	0.0879369	0.091707	0.0895091	0.0961571	0.10398	5.53299e-05	8.88178e-16	0.000159166	↓
A2FL	0.108269	0.121638	0.136511	0.125653	0.133133	0.147108	0.144119	0.160493	0.172838	0.00400652	4.21885e-14	6.93174e-05	↓
A2F0L	0.0404997	0.0443525	0.0462397	0.0413851	0.045609	0.050565	0.0409099	0.0442635	0.0455553	0.0555625	0.955792	0.0875747
A3L	0.249516	0.258941	0.266665	0.255516	0.266193	0.275322	0.25222	0.264597	0.270793	0.026627	0.107921	0.368587
A3FL	0.323064	0.330066	0.340403	0.330636	0.33906	0.346172	0.329509	0.338299	0.343793	0.0117544	0.00611589	0.605159
A3F0L	0.216022	0.231339	0.241373	0.219	0.232628	0.248856	0.214749	0.223737	0.230676	0.511358	0.0302351	0.0532223
A4L	0.228081	0.249776	0.276163	0.22513	0.253758	0.276445	0.175014	0.191173	0.208854	0.735128	7.79377e-14	4.15221e-09	↑
A4FL	0.0423575	0.0519534	0.0678458	0.0435989	0.0579086	0.0781209	0.040365	0.0500754	0.0641527	0.263387	0.315926	0.0776432
A4F0L	0.169961	0.195543	0.215601	0.17855	0.189067	0.217885	0.122799	0.141886	0.161514	0.795859	2.43583e-13	7.77575e-08	↑
A2E	0.579137	0.60516	0.627128	0.580591	0.598915	0.616613	0.582995	0.595408	0.616618	0.310135	0.0885007	0.752995
A2FE	0.31078	0.328029	0.346722	0.306537	0.320382	0.330462	0.300331	0.323359	0.336731	0.0953788	0.128025	0.727532
A2F0E	0.824419	0.837705	0.847358	0.818981	0.834067	0.842234	0.827242	0.834599	0.841852	0.341475	0.572464	0.653027
A3E	0.636258	0.643348	0.652921	0.624845	0.635149	0.650043	0.625092	0.636184	0.649946	0.0260877	0.00640325	0.883837
A3FE	0.529136	0.543588	0.555349	0.524946	0.537666	0.552535	0.518059	0.538487	0.552503	0.362056	0.234311	0.830905
A3F0E	0.67449	0.683303	0.697511	0.666907	0.679031	0.692936	0.679392	0.688364	0.69834	0.250036	0.190102	0.051853
A4E	0.358447	0.366775	0.3761	0.350005	0.363374	0.372329	0.332258	0.339005	0.349072	0.298889	5.10703e-15	6.8625e-08	↑
A4FE	0.0808269	0.0909928	0.105913	0.0753661	0.0914044	0.103424	0.11006	0.119127	0.126951	0.693555	4.20297e-11	7.11869e-09	↓
A4F0E	0.250708	0.277302	0.295623	0.249431	0.273407	0.294154	0.205521	0.224457	0.237103	0.723164	5.52891e-14	6.22574e-09	↑
A2GS	0.746606	0.766059	0.786186	0.751265	0.769687	0.78243	0.749212	0.766621	0.782384	0.889209	0.801059	0.804708
A2FGS	0.541078	0.565585	0.588964	0.54712	0.566672	0.593397	0.561763	0.578456	0.595133	0.537285	0.010314	0.173854
A2F0GS	0.897215	0.904193	0.912502	0.893988	0.903717	0.907977	0.896239	0.902291	0.906702	0.563857	0.152366	0.644942
A4FGS	0.948268	0.95269	0.958464	0.942001	0.951835	0.962815	0.958703	0.963808	0.965563	0.284322	2.41953e-09	0.000174149	↓
A4F0GS	0.67964	0.702931	0.721589	0.652292	0.694217	0.711545	0.619994	0.639687	0.676005	0.0713871	7.19358e-12	0.000382993	↑
A2GL	0.083245	0.0890665	0.092442	0.0902721	0.0984364	0.103863	0.0995686	0.105157	0.114456	1.94861e-05	1.55431e-15	0.000514944	↓
A2FGL	0.137792	0.152895	0.166234	0.156254	0.169793	0.186716	0.175408	0.194622	0.206549	0.00258702	3.04867e-13	0.000878643
A2F0GL	0.041883	0.0454517	0.0474724	0.0424432	0.0475016	0.0517851	0.0419214	0.0454608	0.0468461	0.0608409	0.967841	0.0918238
A4FGL	0.305392	0.354481	0.393321	0.315904	0.397623	0.444075	0.244179	0.282555	0.319865	0.0619449	1.6857e-07	1.59035e-05	↑
A4F0GL	0.272257	0.29221	0.312715	0.263777	0.286139	0.310612	0.230319	0.246976	0.275096	0.392146	3.00138e-09	0.000660609	↑
A2GE	0.66265	0.676771	0.694978	0.654892	0.673301	0.681267	0.640555	0.660508	0.674528	0.198587	4.5625e-05	0.0703759	↑
A2FGE	0.395662	0.413515	0.429524	0.383932	0.397103	0.415808	0.368727	0.384905	0.404397	0.0143735	2.45349e-06	0.0776432	↑
A2F0GE	0.849358	0.859679	0.868995	0.843753	0.852985	0.863248	0.849759	0.857157	0.864046	0.198587	0.254731	0.628898
A4FGE	0.557828	0.5967	0.650992	0.493632	0.550952	0.64601	0.63963	0.680687	0.717852	0.0630655	5.55359e-08	1.59035e-05	↓
A4F0GE	0.401502	0.408517	0.416569	0.390698	0.400117	0.410461	0.382862	0.392118	0.405096	0.00183039	4.60174e-09	0.0605293	↑

## Sheet: S7_Glycan and metastasis
Table S7. Associations of derived N-glycan trait with lymph node metastasis. Regression analysis was performed on selected the traits which showed differences between TC patients with and without lymphatic metastasis. The significance threshold for significant associations is 0.01.
Association analysis
Derived traits	beta	SEM	T	p
A2LF	5.49745	1.84001	2.98773	0.00382598
A3F0L	-8.86366	2.97767	-2.97671	0.00395054
A2F0L	-41.6488	14.0178	-2.97114	0.00401491
A2F0GL	-39.778	13.4703	-2.953	0.00423133
A3F0E	8.37773	3.40799	2.45826	0.0163339
A2F0GE	11.0014	4.47541	2.45818	0.0163375
A2FGS	4.00719	1.72779	2.31925	0.0231824
A3L	-10.3738	4.63657	-2.23739	0.0283132
A4FL	6.93394	3.10101	2.23603	0.0284068
A2F0S0G	-3.03161	1.39924	-2.16661	0.0335295
A2GS	4.66903	2.27239	2.05468	0.0434895
A4F0GL	-3.2259	1.72989	-1.8648	0.0662291
A2S0G	-1.99763	1.09251	-1.82848	0.0715633
A2FGL	4.01969	2.59373	1.54977	0.12552
